# Supplementary material for: Genomic profiling of a collection of patient-derived xenografts and cell lines identified ixabepilone as an active drug against chemo-resistant osteosarcoma
Source: J Exp Clin Cancer Res. 2025 Jul 8;44:195. doi: 10.1186/s13046-025-03440-5 (PMC12235892; doi:10.1186/s13046-025-03440-5)
Supplement: Supplementary file 10 — Supplementary Material 10 [file 13046_2025_3440_MOESM10_ESM.xlsx]

## Sheet: Supplementary Table CN Patients
Supplementary Table 1a : Summary of CN in patients and PDXs samples
sample	gene	chrom	start	end	log2-ratio	segment_probes
OS#02	ABL1	chr9	133738121	139390507	-0.969966	25
OS#03	ABL1	chr9	133738121	139390507	0.443526	8
OS#05	ABL1	chr9	133738121	139390507	-1.27407	26
OS#06	ABL1	chr9	133738121	139390507	-0.640843	19
OS#07	ABL1	chr9	133738121	139390507	-0.204698	23
OS#09	ABL1	chr9	133738121	139390507	-0.882098	27
OS#10	ABL1	chr9	133738121	139390507	-0.701182	22
OS#11	ABL1	chr9	133738121	139390507	0.785668	15
OS#13	ABL1	chr9	133738121	139390507	-1.05877	22
OS#14	ABL1	chr9	133738121	139390507	-1.17719	6
OS#15	ABL1	chr9	133738121	133750468	1.18077	13
OS#17	ABL1	chr9	133738121	133750468	1.20421	6
OS#19	ABL1	chr9	133738121	139390507	-1.01566	26
OS#21	ABL1	chr9	133738121	139390507	-0.578547	22
OS#24	ABL1	chr9	133738121	139390507	-1.07906	26
OS#25	ABL1	chr9	133738121	139390507	-0.825938	22
OS#29	ABL1	chr9	133738121	139390507	-1.4449	26
OS#30	ABL1	chr9	133738121	139390507	-0.894883	22
OS#31	ABL1	chr9	133738121	139390507	-0.808335	26
OS#32	ABL1	chr9	133738121	139390507	-1.63354	9
OS#11	AKT1	chr14	105241370	105246419	0.452255	6
OS#14	AKT1	chr14	105241370	105246419	0.614173	6
OS#15	AKT1	chr14	105241370	105246419	0.218892	13
OS#32	AKT1	chr14	105241370	105246419	0.864844	44
OS#02	ALK	chr2	29432577	209113050	-0.963592	22
OS#03	ALK	chr2	29445183	209113050	-1.45791	16
OS#05	ALK	chr2	29445183	209113050	-0.690543	18
OS#06	ALK	chr2	29432577	29443818	-0.546558	6
OS#06	ALK	chr2	29445183	209113050	-1.18799	18
OS#07	ALK	chr2	29432577	29443818	-0.311422	6
OS#07	ALK	chr2	29445183	209113050	-0.587623	18
OS#09	ALK	chr2	29432577	29443818	-0.242826	6
OS#09	ALK	chr2	29445183	209113050	-1.15522	18
OS#10	ALK	chr2	29432577	29443818	-0.325764	6
OS#10	ALK	chr2	29445183	209113050	-0.803825	17
OS#11	ALK	chr2	29445183	209113050	-0.527639	8
OS#11	ALK	chr2	29432577	29443818	0.837232	9
OS#13	ALK	chr2	29432577	29443818	0.275274	6
OS#13	ALK	chr2	29445183	209113050	-1.06128	16
OS#14	ALK	chr2	29432577	209113050	-0.548836	7
OS#15	ALK	chr2	29432577	209113050	-0.8	17
OS#16	ALK	chr2	29432577	29443818	0.183777	13
OS#16	ALK	chr2	29445183	209113050	-1.11099	16
OS#17	ALK	chr2	29432577	209113050	-0.288946	14
OS#19	ALK	chr2	29432577	209113050	-0.891651	22
OS#21	ALK	chr2	29432577	29443818	-0.444069	6
OS#21	ALK	chr2	29445183	209113050	-1.40237	17
OS#24	ALK	chr2	29432577	29443818	-0.147294	6
OS#24	ALK	chr2	29445183	209113050	-0.679557	18
OS#25	ALK	chr2	29432577	29443818	-0.492818	6
OS#25	ALK	chr2	29445183	209113050	-1.38075	18
OS#29	ALK	chr2	29432577	209113050	-0.850547	22
OS#30	ALK	chr2	29432577	29443818	-0.33017	6
OS#30	ALK	chr2	29445183	209113050	-0.943638	18
OS#31	ALK	chr2	29432577	29443818	0.4495	6
OS#31	ALK	chr2	29445183	209113050	-0.981805	18
OS#32	ALK	chr2	29445183	209113050	-0.745933	44
OS#32	ALK	chr2	29432577	29443818	-0.169839	44
OS#02	APC	chr5	112173186	112173445	0.865821	22
OS#02	APC	chr5	112173634	149433625	-0.282468	31
OS#03	APC	chr5	112173186	112173445	-0.326829	22
OS#03	APC	chr5	112173634	112180031	-1.35983	28
OS#05	APC	chr5	112173186	112173445	1.45317	22
OS#05	APC	chr5	112173634	149433625	-0.338906	33
OS#06	APC	chr5	112173186	112173445	0.465977	22
OS#06	APC	chr5	112173634	149433625	-0.852085	33
OS#07	APC	chr5	112173186	112173445	0.982949	22
OS#07	APC	chr5	112173634	149433625	-0.256557	33
OS#09	APC	chr5	112173186	112173445	0.835271	22
OS#09	APC	chr5	112173634	149433625	-0.640384	33
OS#10	APC	chr5	112173186	112173445	0.932917	22
OS#10	APC	chr5	112173634	149433625	-0.376339	33
OS#11	APC	chr5	112173186	112174248	0.596563	13
OS#11	APC	chr5	112174600	149433625	-0.366841	15
OS#13	APC	chr5	112173186	112173797	0.243527	11
OS#13	APC	chr5	112174066	149433625	-0.37129	31
OS#14	APC	chr5	112173634	149433625	-0.504386	8
OS#14	APC	chr5	112173186	112173445	0.826223	8
OS#15	APC	chr5	112173186	112174248	-0.189061	18
OS#16	APC	chr5	112173186	112174095	0.277258	12
OS#16	APC	chr5	112174215	149433625	-0.611885	30
OS#17	APC	chr5	112174600	112180031	-1.28219	24
OS#19	APC	chr5	112173186	112173664	0.342787	23
OS#19	APC	chr5	112173765	149433625	-0.821791	29
OS#21	APC	chr5	112174215	112180031	-1.65406	25
OS#24	APC	chr5	112173186	112173664	0.46052	23
OS#24	APC	chr5	112173765	149433625	-0.710787	32
OS#25	APC	chr5	112173765	149433625	-1.52669	32
OS#29	APC	chr5	112173186	112173445	1.27765	22
OS#29	APC	chr5	112173634	149433625	0.108833	30
OS#30	APC	chr5	112173186	112173445	1.14477	22
OS#31	APC	chr5	112173186	112173664	0.438145	23
OS#31	APC	chr5	112173765	149433625	-0.824806	32
OS#32	APC	chr5	112174066	149433625	-0.401945	6
OS#32	APC	chr5	112173186	112173797	0.403349	15
OS#02	ATM	chr11	108117629	108123728	0.718567	7
OS#02	ATM	chr11	108205722	108236274	1.13613	9
OS#02	ATM	chr11	108137861	108204603	-0.455856	13
OS#03	ATM	chr11	108117629	108123728	1.03639	7
OS#03	ATM	chr11	108205789	108236274	1.26584	8
OS#03	ATM	chr11	108137861	108205751	-0.682068	14
OS#05	ATM	chr11	108117629	108123728	0.692692	7
OS#05	ATM	chr11	108204568	108236274	0.973209	10
OS#05	ATM	chr11	108137861	108201085	-0.346452	12
OS#06	ATM	chr11	108117629	108119915	0.636306	6
OS#06	ATM	chr11	108205789	108236274	0.57557	8
OS#06	ATM	chr11	108123704	108205751	-0.762426	15
OS#07	ATM	chr11	108117629	108119915	0.785376	6
OS#07	ATM	chr11	108205789	108236274	0.922849	8
OS#07	ATM	chr11	108123704	108205751	-0.414454	15
OS#09	ATM	chr11	108117629	108119915	0.862433	6
OS#09	ATM	chr11	108204568	108236274	1.10414	10
OS#09	ATM	chr11	108123704	108201085	-0.289005	13
OS#10	ATM	chr11	108117629	108119915	0.93917	6
OS#10	ATM	chr11	108205789	108236274	0.993497	8
OS#10	ATM	chr11	108123704	108205751	-0.309321	15
OS#11	ATM	chr11	108117629	108205814	-0.14214	18
OS#11	ATM	chr11	108206490	108236274	1.22085	24
OS#13	ATM	chr11	108117629	108123728	0.900343	7
OS#13	ATM	chr11	108204568	108236274	1.15806	10
OS#14	ATM	chr11	108137861	108201085	-0.582662	9
OS#14	ATM	chr11	108204568	108236274	0.753851	9
OS#14	ATM	chr11	108117629	108123728	0.657336	9
OS#15	ATM	chr11	108137861	108206520	-0.929787	19
OS#15	ATM	chr11	108206721	108236274	1.63826	21
OS#15	ATM	chr11	108117629	108123728	0.744419	21
OS#16	ATM	chr11	108137861	108204603	-0.457635	13
OS#16	ATM	chr11	108205722	108236274	0.796705	22
OS#17	ATM	chr11	108206721	108236274	1.02461	6
OS#17	ATM	chr11	108117629	108206520	-0.36374	23
OS#19	ATM	chr11	108117629	108119915	0.796153	6
OS#19	ATM	chr11	108205789	108236274	0.947599	8
OS#19	ATM	chr11	108123704	108205751	-0.554823	15
OS#21	ATM	chr11	108117629	108119915	1.29736	6
OS#21	ATM	chr11	108206490	108236274	1.06275	7
OS#21	ATM	chr11	108123704	108205814	-0.326348	16
OS#24	ATM	chr11	108117629	108119915	0.912002	6
OS#24	ATM	chr11	108204568	108236274	1.0267	10
OS#24	ATM	chr11	108123704	108201085	-0.331461	13
OS#25	ATM	chr11	108117629	108123728	1.17454	7
OS#25	ATM	chr11	108205722	108236274	1.19415	9
OS#25	ATM	chr11	108137861	108204603	-0.311215	13
OS#29	ATM	chr11	108117629	108119915	0.588998	6
OS#29	ATM	chr11	108205789	108236274	0.746027	8
OS#29	ATM	chr11	108123704	108205751	-0.677786	15
OS#30	ATM	chr11	108117629	108119915	0.70076	6
OS#30	ATM	chr11	108205789	108236274	0.66238	8
OS#30	ATM	chr11	108123704	108205751	-0.612391	15
OS#31	ATM	chr11	108117629	108123728	0.915577	7
OS#31	ATM	chr11	108204568	108236274	1.26199	10
OS#31	ATM	chr11	108137861	108201085	-0.131284	12
OS#32	ATM	chr11	108205789	108236274	0.929588	12
OS#32	ATM	chr11	108123704	108205751	-0.443876	15
OS#32	ATM	chr11	108117629	108119915	0.874015	15
OS#02	AURKA	chr20	54948669	57480431	0.901916	13
OS#03	AURKA	chr20	54945514	57480431	2.64948	10
OS#05	AURKA	chr20	54948669	57480431	1.37993	9
OS#06	AURKA	chr20	54948669	57480431	0.717041	13
OS#07	AURKA	chr20	54948669	57480431	-0.113294	13
OS#09	AURKA	chr20	54948669	57480431	1.0369	13
OS#10	AURKA	chr20	54948669	57480431	0.9696	9
OS#13	AURKA	chr20	54948669	57480431	0.791179	9
OS#14	AURKA	chr20	54948669	57480431	0.757788	9
OS#16	AURKA	chr20	54945514	57480431	1.53521	10
OS#17	AURKA	chr20	54945514	57480431	3.57372	10
OS#19	AURKA	chr20	54948669	57480431	0.747757	13
OS#21	AURKA	chr20	54945514	57480431	1.16786	10
OS#24	AURKA	chr20	54948669	57480431	0.877561	13
OS#25	AURKA	chr20	54945514	57480431	1.31784	9
OS#29	AURKA	chr20	54948669	57480431	0.917331	9
OS#30	AURKA	chr20	54948669	57480431	1.03328	9
OS#31	AURKA	chr20	54948669	57480431	0.385393	13
OS#32	AURKA	chr20	54948669	57480431	1.51595	18
OS#02	BRAF	chr7	140453017	148508703	-1.37147	18
OS#03	BRAF	chr7	140453017	148508703	-0.418149	24
OS#05	BRAF	chr7	140453017	140481571	-0.698424	16
OS#06	BRAF	chr7	140453017	148508703	-1.09766	18
OS#07	BRAF	chr7	140453017	148508703	-1.23456	18
OS#10	BRAF	chr7	140453017	148508703	-1.24252	18
OS#11	BRAF	chr7	140453017	148508703	-0.38283	6
OS#14	BRAF	chr7	140453017	148508703	-1.52731	9
OS#15	BRAF	chr7	140453017	148508703	-0.724209	21
OS#16	BRAF	chr7	140453017	148508703	-1.26057	18
OS#17	BRAF	chr7	140453017	148508703	0.269115	24
OS#19	BRAF	chr7	140453017	148508703	-1.49785	17
OS#21	BRAF	chr7	140453017	148508703	-1.60041	18
OS#24	BRAF	chr7	140453017	148508703	-1.31866	18
OS#25	BRAF	chr7	140453017	148508703	-0.650749	18
OS#29	BRAF	chr7	140453017	148508703	-1.02475	18
OS#30	BRAF	chr7	140453017	148508703	-1.03527	18
OS#31	BRAF	chr7	140453017	148508703	-0.886662	18
OS#32	BRAF	chr7	140453017	148508703	-1.22797	21
OS#02	CCND1	chr11	69470994	108117659	0.718567	7
OS#03	CCND1	chr11	69470994	108117659	1.03639	7
OS#05	CCND1	chr11	69470994	108117659	0.692692	7
OS#06	CCND1	chr11	69470994	108117659	0.636306	6
OS#07	CCND1	chr11	69470994	108117659	0.785376	6
OS#09	CCND1	chr11	69470994	108117659	0.862433	6
OS#10	CCND1	chr11	69470994	108117659	0.93917	6
OS#11	CCND1	chr11	69470994	108117659	-0.14214	10
OS#13	CCND1	chr11	69470994	108117659	0.900343	7
OS#14	CCND1	chr11	69470994	108117659	0.657336	9
OS#15	CCND1	chr11	69470994	108117659	0.744419	21
OS#17	CCND1	chr11	69470994	108117659	-0.36374	23
OS#19	CCND1	chr11	69470994	108117659	0.796153	6
OS#21	CCND1	chr11	69470994	108117659	1.29736	6
OS#24	CCND1	chr11	69470994	108117659	0.912002	6
OS#25	CCND1	chr11	69470994	108117659	1.17454	7
OS#29	CCND1	chr11	69470994	108117659	0.588998	6
OS#30	CCND1	chr11	69470994	108117659	0.70076	6
OS#31	CCND1	chr11	69470994	108117659	0.915577	7
OS#32	CCND1	chr11	69470994	108117659	0.874015	15
OS#02	CCNE1	chr19	30303688	30312623	1.72911	17
OS#03	CCNE1	chr19	30303688	30303860	1.07137	22
OS#05	CCNE1	chr19	30303688	30312623	0.455052	13
OS#06	CCNE1	chr19	30303688	30303712	0.575018	21
OS#07	CCNE1	chr19	30303688	30312623	0.571802	19
OS#09	CCNE1	chr19	30303688	30312623	0.681169	18
OS#10	CCNE1	chr19	30303688	30312623	0.482183	13
OS#11	CCNE1	chr19	30303688	30304011	1.17261	9
OS#13	CCNE1	chr19	30303839	30314708	0.556115	10
OS#14	CCNE1	chr19	30303688	30312623	0.715792	9
OS#15	CCNE1	chr19	30303688	30303860	1.18723	21
OS#16	CCNE1	chr19	30303839	30314708	1.71242	23
OS#17	CCNE1	chr19	30308002	30314708	4.1955	23
OS#19	CCNE1	chr19	30303688	30312623	0.745729	27
OS#21	CCNE1	chr19	30303688	30303860	1.00752	22
OS#24	CCNE1	chr19	30303839	30314708	2.59929	9
OS#25	CCNE1	chr19	30303989	30312623	1.28402	13
OS#29	CCNE1	chr19	30303839	30314708	1985	9
OS#30	CCNE1	chr19	30303839	30314708	1.4785	9
OS#31	CCNE1	chr19	30303839	30314708	1.85585	9
OS#32	CCNE1	chr19	30303688	30312623	0.480351	9
OS#02	CDH1	chr16	68853347	68867446	0.160164	8
OS#05	CDH1	chr16	68835807	68849702	0.351224	17
OS#06	CDH1	chr16	68853347	68867446	0.732079	8
OS#07	CDH1	chr16	68853130	68867446	0.873002	9
OS#09	CDH1	chr16	68853130	68867446	0.496077	9
OS#10	CDH1	chr16	68853130	68867446	0.986099	9
OS#13	CDH1	chr16	68771212	68835542	1.08655	12
OS#14	CDH1	chr16	68853130	68867446	0.79014	10
OS#16	CDH1	chr16	68853130	68867446	1.18091	27
OS#19	CDH1	chr16	68771212	68835542	1.22674	18
OS#21	CDH1	chr16	68853130	68867446	1.5529	9
OS#25	CDH1	chr16	68771212	68835838	0.64185	16
OS#29	CDH1	chr16	68853130	68867446	1.10184	9
OS#30	CDH1	chr16	68853130	68867446	1.14692	9
OS#31	CDH1	chr16	68771212	68835542	0.948055	14
OS#32	CDH1	chr16	68853130	68867446	0.925572	10
OS#02	CDK4	chr12	58142929	69203165	0.579208	29
OS#03	CDK4	chr12	58143292	69203165	3.32749	14
OS#05	CDK4	chr12	58142929	69203165	1.32824	17
OS#06	CDK4	chr12	58142929	58145531	0.910657	16
OS#07	CDK4	chr12	58142929	58145531	0.971464	16
OS#09	CDK4	chr12	58145505	69203165	0.773013	15
OS#10	CDK4	chr12	58142929	58145531	0.531883	16
OS#11	CDK4	chr12	58142929	69203165	0.254187	15
OS#13	CDK4	chr12	58142929	58145531	1.60129	16
OS#14	CDK4	chr12	58143292	69203165	2456	12
OS#15	CDK4	chr12	58142929	69203165	1.25003	22
OS#16	CDK4	chr12	58142929	58145531	1.02323	16
OS#17	CDK4	chr12	58142929	69203165	2.48756	21
OS#19	CDK4	chr12	58142929	69203165	1.01946	17
OS#21	CDK4	chr12	58142929	58145531	0.140639	16
OS#24	CDK4	chr12	58142929	58145531	1.00252	16
OS#25	CDK4	chr12	58142929	69203165	1.73986	21
OS#29	CDK4	chr12	58142929	69203165	1.27278	17
OS#30	CDK4	chr12	58142929	58145531	1.18316	16
OS#31	CDK4	chr12	58142929	69203165	1.30033	17
OS#32	CDK4	chr12	58143292	69203165	0.269587	12
OS#02	CDKN2A	chr9	21970867	80409373	-0.969966	25
OS#03	CDKN2A	chr9	21968160	80409373	-1.466	15
OS#05	CDKN2A	chr9	21968257	80409373	-1.27407	26
OS#06	CDKN2A	chr9	21968160	80409373	-0.951229	8
OS#07	CDKN2A	chr9	21968160	80409373	-3.70764	7
OS#09	CDKN2A	chr9	21968160	80409373	-0.882098	27
OS#10	CDKN2A	chr9	21968257	80409373	-1985	7
OS#11	CDKN2A	chr9	21968160	80409373	-0.703533	16
OS#13	CDKN2A	chr9	21970867	80409373	-1.90664	6
OS#14	CDKN2A	chr9	21968257	80409373	-1.90507	18
OS#15	CDKN2A	chr9	21968160	80409373	-1.92674	22
OS#16	CDKN2A	chr9	21968160	80409373	-1.49724	21
OS#17	CDKN2A	chr9	21968160	80409373	-0.294723	15
OS#19	CDKN2A	chr9	21968257	80409373	-1.01566	26
OS#21	CDKN2A	chr9	21968160	80409373	-1.98832	8
OS#24	CDKN2A	chr9	21968257	80409373	-1.07906	26
OS#25	CDKN2A	chr9	21968257	80409373	-1.95977	7
OS#29	CDKN2A	chr9	21968257	80409373	-1.4449	26
OS#30	CDKN2A	chr9	21968257	80409373	-1.60998	7
OS#31	CDKN2A	chr9	21968257	80409373	-0.808335	26
OS#32	CDKN2A	chr9	21968257	80409373	-2.569	14
OS#02	CSF1R	chr5	149433604	149452857	-0.282468	31
OS#05	CSF1R	chr5	149433604	170837513	-0.338906	33
OS#06	CSF1R	chr5	149433604	170837513	-0.852085	33
OS#07	CSF1R	chr5	149433604	170837513	-0.256557	33
OS#09	CSF1R	chr5	149433604	170837513	-0.640384	33
OS#10	CSF1R	chr5	149433604	170837513	-0.376339	33
OS#11	CSF1R	chr5	149433604	170837513	-0.366841	18
OS#13	CSF1R	chr5	149433604	170837513	-0.37129	31
OS#14	CSF1R	chr5	149433604	170837513	-0.504386	13
OS#16	CSF1R	chr5	149433604	170837513	-0.611885	30
OS#19	CSF1R	chr5	149433604	149433814	-0.821791	29
OS#24	CSF1R	chr5	149433604	170837513	-0.710787	32
OS#25	CSF1R	chr5	149433604	170837513	-1.52669	32
OS#29	CSF1R	chr5	149433604	149433814	0.108833	30
OS#31	CSF1R	chr5	149433604	170837513	-0.824806	32
OS#32	CSF1R	chr5	149433604	170837513	-0.401945	14
OS#02	CTNNB1	chr3	41265857	49405824	0.52429	26
OS#03	CTNNB1	chr3	41265857	49405824	0.890281	35
OS#05	CTNNB1	chr3	41265857	49405824	0.234164	28
OS#06	CTNNB1	chr3	41265857	49405824	0.302509	36
OS#07	CTNNB1	chr3	41265857	49405824	0.242203	20
OS#09	CTNNB1	chr3	41265857	49405824	1.01673	26
OS#10	CTNNB1	chr3	41265857	49405824	0.266244	18
OS#11	CTNNB1	chr3	41265857	49405824	0.538959	25
OS#13	CTNNB1	chr3	41265857	49405824	0.260404	20
OS#14	CTNNB1	chr3	41265857	49405824	0.272636	13
OS#15	CTNNB1	chr3	41265857	49405824	0.744771	23
OS#16	CTNNB1	chr3	41265857	49405824	0.33027	25
OS#17	CTNNB1	chr3	41265857	49405824	1.12719	17
OS#19	CTNNB1	chr3	41265857	49405824	0.51033	20
OS#21	CTNNB1	chr3	41265857	49405824	0.411061	26
OS#25	CTNNB1	chr3	41265857	49405824	0.432841	26
OS#30	CTNNB1	chr3	41265857	49405824	0.1154	18
OS#31	CTNNB1	chr3	41265857	49405824	0.72206	20
OS#32	CTNNB1	chr3	41265857	49405824	0.833573	21
OS#02	DDR2	chr1	162740035	226252238	1.37759	15
OS#03	DDR2	chr1	162740035	162742082	0.66094	13
OS#05	DDR2	chr1	162740035	226252238	1.89947	15
OS#06	DDR2	chr1	162740035	226252238	1.3778	15
OS#07	DDR2	chr1	162740035	226252238	1.62048	15
OS#09	DDR2	chr1	162740035	226252238	2102	15
OS#10	DDR2	chr1	162740035	226252238	1.34845	15
OS#11	DDR2	chr1	162750053	226252238	3.03616	12
OS#13	DDR2	chr1	162740035	226252238	1.55371	15
OS#14	DDR2	chr1	162740035	226252238	1.07607	13
OS#15	DDR2	chr1	162750053	226252238	1.66473	27
OS#16	DDR2	chr1	162748536	226252238	1.05661	16
OS#17	DDR2	chr1	162740035	162749872	0.82	15
OS#19	DDR2	chr1	162740035	226252238	2.22535	15
OS#21	DDR2	chr1	162740035	162741785	0.870738	12
OS#24	DDR2	chr1	162740035	226252238	1.37034	15
OS#25	DDR2	chr1	162750053	226252238	1.47598	12
OS#29	DDR2	chr1	162740035	226252238	1.5051	15
OS#30	DDR2	chr1	162740035	226252238	1.39257	15
OS#31	DDR2	chr1	162740035	226252238	2.57522	15
OS#32	DDR2	chr1	162740035	226252238	1.52778	10
OS#02	EGFR	chr7	55210955	116339117	-0.355095	32
OS#03	EGFR	chr7	55210955	55259607	-0.243046	14
OS#05	EGFR	chr7	55210955	116339117	-0.353101	32
OS#06	EGFR	chr7	55210955	116339117	-0.37326	32
OS#07	EGFR	chr7	55210955	116339117	-1.3709	17
OS#09	EGFR	chr7	55210955	116339117	-0.506184	32
OS#10	EGFR	chr7	55210955	116339117	-0.395818	32
OS#11	EGFR	chr7	55210955	55242547	0.14953	9
OS#11	EGFR	chr7	55248932	116339117	-1.43356	10
OS#13	EGFR	chr7	55210955	116339117	-0.662258	32
OS#14	EGFR	chr7	55210955	116339117	-0.692844	13
OS#15	EGFR	chr7	55210955	55242400	-0.940858	10
OS#16	EGFR	chr7	55210955	55241608	-0.369302	21
OS#16	EGFR	chr7	55241798	116339117	-0.788404	25
OS#17	EGFR	chr7	55210955	55259607	-0.252885	14
OS#19	EGFR	chr7	55210955	116339117	0.248939	33
OS#21	EGFR	chr7	55210955	55242400	-0.95035	9
OS#24	EGFR	chr7	55210955	116339117	-0.587867	32
OS#25	EGFR	chr7	55210955	116339117	-1.26145	24
OS#30	EGFR	chr7	55210955	116339117	-0.180272	32
OS#32	EGFR	chr7	55210955	116339117	-0.628572	23
OS#02	ERBB2	chr17	37871485	37882961	-0.207982	23
OS#03	ERBB2	chr17	37871485	37882961	1.00556	24
OS#05	ERBB2	chr17	37871485	37882961	-0.215564	23
OS#06	ERBB2	chr17	37871485	37882961	-0.220787	23
OS#09	ERBB2	chr17	37871485	37882961	-0.35563	23
OS#10	ERBB2	chr17	37871485	37882961	-0.199844	23
OS#11	ERBB2	chr17	37871485	37882961	0.707688	15
OS#13	ERBB2	chr17	37871485	37882961	-0.254002	23
OS#15	ERBB2	chr17	37871485	37882961	1.11022	15
OS#17	ERBB2	chr17	37871485	37882961	1.47487	24
OS#19	ERBB2	chr17	37871485	37882961	0.450883	23
OS#21	ERBB2	chr17	37871485	37882961	0.312285	23
OS#24	ERBB2	chr17	37871485	37882961	-0.101677	23
OS#25	ERBB2	chr17	37871485	37882961	0.889629	23
OS#29	ERBB2	chr17	37871485	37882961	-0.117756	23
OS#30	ERBB2	chr17	37871485	37882961	-0.137736	23
OS#31	ERBB2	chr17	37871485	37882961	-0.429739	23
OS#32	ERBB2	chr17	37871485	37882961	0.162146	26
OS#02	ERBB3	chr12	56477507	58142952	-0.579208	29
OS#03	ERBB3	chr12	56477507	58142952	0.111836	10
OS#05	ERBB3	chr12	56477507	58142952	-1.32824	17
OS#06	ERBB3	chr12	56477507	58142952	-0.910657	16
OS#07	ERBB3	chr12	56477507	58142952	-0.971464	16
OS#09	ERBB3	chr12	56477507	58142952	-1.05923	15
OS#10	ERBB3	chr12	56477507	58142952	-0.531883	16
OS#11	ERBB3	chr12	56477507	58142952	-0.254187	12
OS#13	ERBB3	chr12	56477507	58142952	-1.60129	16
OS#14	ERBB3	chr12	56477507	58142952	-1.28654	15
OS#15	ERBB3	chr12	56479008	58142952	1.25003	9
OS#15	ERBB3	chr12	56477507	56478773	-0.672206	10
OS#16	ERBB3	chr12	56477507	58142952	-1.02323	16
OS#17	ERBB3	chr12	56477507	56479036	-0.183974	14
OS#17	ERBB3	chr12	56481767	58142952	1.48756	21
OS#19	ERBB3	chr12	56477507	58142952	-1.01946	17
OS#21	ERBB3	chr12	56477507	58142952	-0.140639	16
OS#24	ERBB3	chr12	56477507	58142952	-1.00252	16
OS#25	ERBB3	chr12	56477507	56482475	-0.478125	9
OS#29	ERBB3	chr12	56477507	58142952	-1.27278	17
OS#30	ERBB3	chr12	56477507	58142952	-1.18316	16
OS#31	ERBB3	chr12	56477507	58142952	-1.30033	17
OS#32	ERBB3	chr12	56477507	58142952	-1.49667	32
OS#02	ERBB4	chr2	212589756	212812381	0.643839	6
OS#02	ERBB4	chr2	212288798	212587219	-0.963592	22
OS#03	ERBB4	chr2	212587153	212812381	-0.240533	8
OS#03	ERBB4	chr2	212288798	212578555	-1.45791	16
OS#05	ERBB4	chr2	212589756	212812381	0.804585	6
OS#05	ERBB4	chr2	212288798	212587219	-0.690543	18
OS#06	ERBB4	chr2	212589756	212812381	0.274483	6
OS#06	ERBB4	chr2	212288798	212587219	-1.18799	18
OS#07	ERBB4	chr2	212589756	212812381	0.968158	6
OS#07	ERBB4	chr2	212288798	212587219	-0.587623	18
OS#09	ERBB4	chr2	212589756	212812381	0.273227	6
OS#09	ERBB4	chr2	212288798	212587219	-1.15522	18
OS#10	ERBB4	chr2	212587194	212812381	0.661541	7
OS#10	ERBB4	chr2	212288798	212587182	-0.803825	17
OS#11	ERBB4	chr2	212288798	212812381	-1.29687	12
OS#13	ERBB4	chr2	212587153	212812381	0.169934	8
OS#13	ERBB4	chr2	212288798	212578555	-1.06128	16
OS#14	ERBB4	chr2	212288798	212587219	-0.548836	15
OS#14	ERBB4	chr2	212589756	212812381	0.932905	15
OS#16	ERBB4	chr2	212288798	212578555	-1.11099	16
OS#16	ERBB4	chr2	212587153	212812381	0.255988	21
OS#17	ERBB4	chr2	212288798	212812381	-1.02256	16
OS#19	ERBB4	chr2	212589756	212812381	0.842754	6
OS#19	ERBB4	chr2	212288798	212587219	-0.891651	22
OS#21	ERBB4	chr2	212587194	212812381	0.100702	7
OS#21	ERBB4	chr2	212288798	212587182	-1.40237	17
OS#24	ERBB4	chr2	212589756	212812381	0.762848	6
OS#24	ERBB4	chr2	212288798	212587219	-0.679557	18
OS#25	ERBB4	chr2	212589756	212812381	0.510664	6
OS#25	ERBB4	chr2	212288798	212587219	-1.38075	18
OS#29	ERBB4	chr2	212589756	212812381	0.323011	6
OS#29	ERBB4	chr2	212288798	212587219	-0.850547	22
OS#30	ERBB4	chr2	212589756	212812381	0.27097	6
OS#30	ERBB4	chr2	212288798	212587219	-0.943638	18
OS#31	ERBB4	chr2	212589756	212812381	0.409208	6
OS#31	ERBB4	chr2	212288798	212587219	-0.981805	18
OS#32	ERBB4	chr2	212288798	212587219	-0.745933	15
OS#32	ERBB4	chr2	212589756	212812381	0.811046	15
OS#11	ESR1	chr6	152419819	152420154	0.732378	23
OS#14	ESR1	chr6	152419819	152420154	0.270403	15
OS#15	ESR1	chr6	152419819	152420154	-0.161584	9
OS#32	ESR1	chr6	152419819	152420154	0.980495	18
OS#02	EZH2	chr7	148508679	148508867	-1.37147	18
OS#03	EZH2	chr7	148508679	148508867	-0.418149	24
OS#06	EZH2	chr7	148508679	148508867	-1.09766	18
OS#07	EZH2	chr7	148508679	148508867	-1.23456	18
OS#10	EZH2	chr7	148508679	148508867	-1.24252	18
OS#11	EZH2	chr7	148508679	148508867	-0.38283	22
OS#14	EZH2	chr7	148508679	148508867	-1.52731	15
OS#15	EZH2	chr7	148508679	148508867	-0.724209	10
OS#16	EZH2	chr7	148508679	148508867	-1.26057	18
OS#17	EZH2	chr7	148508679	148508867	0.269115	24
OS#19	EZH2	chr7	148508679	148508867	-1.49785	17
OS#21	EZH2	chr7	148508679	148508867	-1.60041	18
OS#24	EZH2	chr7	148508679	148508867	-1.31866	18
OS#25	EZH2	chr7	148508679	148508867	-0.650749	18
OS#29	EZH2	chr7	148508679	148508867	-1.02475	18
OS#30	EZH2	chr7	148508679	148508867	-1.03527	18
OS#31	EZH2	chr7	148508679	148508867	-0.886662	18
OS#32	EZH2	chr7	148508679	148508867	-1.22797	23
OS#02	FBXW7	chr4	153243976	153273912	0.405284	69
OS#03	FBXW7	chr4	153244439	153273912	-1.2485	24
OS#06	FBXW7	chr4	153243976	153273912	0.590129	69
OS#07	FBXW7	chr4	153243976	153273912	0.303959	69
OS#09	FBXW7	chr4	153243976	153273912	0.685611	69
OS#10	FBXW7	chr4	153243976	153273912	0.311246	69
OS#11	FBXW7	chr4	153244439	153273912	-1.34243	13
OS#13	FBXW7	chr4	153243976	153273912	0.746465	69
OS#14	FBXW7	chr4	153249324	153273912	0.71256	15
OS#15	FBXW7	chr4	153244439	153273912	-0.672206	8
OS#16	FBXW7	chr4	153243976	153273912	0.253805	69
OS#17	FBXW7	chr4	153244439	153273912	-1.28306	24
OS#19	FBXW7	chr4	153244439	153273912	0.112129	24
OS#21	FBXW7	chr4	153244439	153273912	-1.23776	24
OS#24	FBXW7	chr4	153243976	153273912	0.304744	69
OS#25	FBXW7	chr4	153244439	153273912	-1523	24
OS#29	FBXW7	chr4	153243976	153273912	0.610433	69
OS#30	FBXW7	chr4	153243976	153273912	0.566942	69
OS#31	FBXW7	chr4	153243976	153273912	-0.150877	69
OS#32	FBXW7	chr4	153243976	153273912	0.310704	25
OS#02	FGFR1	chr8	38271311	128748814	1.53997	12
OS#03	FGFR1	chr8	38271311	128748814	0.939757	12
OS#05	FGFR1	chr8	38282001	128748814	0.847914	7
OS#06	FGFR1	chr8	38271311	128748814	0.566638	12
OS#07	FGFR1	chr8	38271311	128748814	0.561598	12
OS#09	FGFR1	chr8	38271311	128748814	1.36065	12
OS#10	FGFR1	chr8	38271311	128748814	0.40293	12
OS#11	FGFR1	chr8	38271311	128748814	1.53695	8
OS#13	FGFR1	chr8	38271311	128748814	0.384293	12
OS#14	FGFR1	chr8	38271311	128748814	0.47445	15
OS#15	FGFR1	chr8	38271311	128748814	0.713465	7
OS#16	FGFR1	chr8	38271311	128748814	1.09333	12
OS#17	FGFR1	chr8	38271311	128748814	1.18852	12
OS#19	FGFR1	chr8	38271311	128748814	0.766478	12
OS#21	FGFR1	chr8	38271311	128748814	0.594823	12
OS#24	FGFR1	chr8	38271311	128748814	0.926944	12
OS#25	FGFR1	chr8	38271311	128748814	0.810122	12
OS#29	FGFR1	chr8	38272034	38282020	-0.515922	6
OS#29	FGFR1	chr8	38282222	128748814	1.09211	6
OS#30	FGFR1	chr8	38282001	128748814	1.67813	7
OS#31	FGFR1	chr8	38271311	128748814	0.909215	12
OS#32	FGFR1	chr8	38271311	128748814	0.671905	16
OS#02	FGFR2	chr10	123247725	123279769	-1.25	7
OS#02	FGFR2	chr10	123247477	123247498	-0.309199	15
OS#03	FGFR2	chr10	123247477	123257995	-0.306131	15
OS#05	FGFR2	chr10	123247725	123279769	-1.23156	7
OS#05	FGFR2	chr10	123247477	123247498	-0.579292	15
OS#06	FGFR2	chr10	123247725	123279769	-1.31902	7
OS#06	FGFR2	chr10	123247477	123247498	0.1572	19
OS#07	FGFR2	chr10	123247725	123279769	-0.881424	7
OS#07	FGFR2	chr10	123247477	123247498	0.431045	19
OS#09	FGFR2	chr10	123247477	123279769	-1.06115	23
OS#10	FGFR2	chr10	123247725	123279769	-0.848307	7
OS#10	FGFR2	chr10	123247477	123247498	0.565515	19
OS#11	FGFR2	chr10	123247477	123279769	-0.101917	14
OS#13	FGFR2	chr10	123247725	123279769	-1.13258	7
OS#13	FGFR2	chr10	123247477	123247498	-0.271326	29
OS#14	FGFR2	chr10	123247725	123279769	-1.29279	15
OS#14	FGFR2	chr10	123247477	123247498	0.496943	15
OS#15	FGFR2	chr10	123247477	123279769	-0.197759	6
OS#16	FGFR2	chr10	123247477	123247498	0.397599	18
OS#16	FGFR2	chr10	123247725	123279769	-1.47644	21
OS#17	FGFR2	chr10	123247477	123279769	0.52843	8
OS#19	FGFR2	chr10	123257968	123279769	-1523	6
OS#19	FGFR2	chr10	123247477	123247762	-0.515201	15
OS#21	FGFR2	chr10	123257968	123279769	-1.42845	6
OS#21	FGFR2	chr10	123247477	123247762	0.343464	20
OS#24	FGFR2	chr10	123247725	123279769	-1.50017	7
OS#24	FGFR2	chr10	123247477	123247498	-0.121737	19
OS#25	FGFR2	chr10	123247477	123279769	-0.689045	26
OS#29	FGFR2	chr10	123257968	123279769	-1.47126	6
OS#29	FGFR2	chr10	123247477	123247762	0.327557	20
OS#30	FGFR2	chr10	123247725	123279769	-1.14265	7
OS#30	FGFR2	chr10	123247477	123247498	0.343496	19
OS#31	FGFR2	chr10	123247725	123279769	-1.40647	7
OS#31	FGFR2	chr10	123247477	123247498	0.123273	19
OS#32	FGFR2	chr10	123247725	123279769	-1.35179	14
OS#32	FGFR2	chr10	123247477	123247498	-0.167694	18
OS#02	FGFR3	chr4	1803529	1808516	-0.700576	9
OS#02	FGFR3	chr4	1809000	55140987	0.405284	69
OS#03	FGFR3	chr4	1803529	55140987	-0.29601	37
OS#05	FGFR3	chr4	1803529	1808516	-1.2485	9
OS#06	FGFR3	chr4	1803529	1808516	-1.02453	9
OS#06	FGFR3	chr4	1809000	55140987	0.590129	69
OS#07	FGFR3	chr4	1803529	1808516	-0.954674	9
OS#07	FGFR3	chr4	1809000	55140987	0.303959	69
OS#09	FGFR3	chr4	1803529	1808516	-1.33053	9
OS#09	FGFR3	chr4	1809000	55140987	0.685611	69
OS#10	FGFR3	chr4	1803529	1808516	-1.32103	9
OS#10	FGFR3	chr4	1809000	55140987	0.311246	69
OS#11	FGFR3	chr4	1809000	55140987	0.62423	9
OS#11	FGFR3	chr4	1803529	1808516	-1.27901	12
OS#13	FGFR3	chr4	1803529	1808516	-1.49938	9
OS#13	FGFR3	chr4	1809000	55140987	0.746465	69
OS#14	FGFR3	chr4	1803529	1808516	-1.25565	18
OS#14	FGFR3	chr4	1809000	55140987	-0.108692	18
OS#15	FGFR3	chr4	1803529	1808516	-1.44248	10
OS#15	FGFR3	chr4	1809000	55140987	-0.201745	13
OS#16	FGFR3	chr4	1803529	1808516	-1.06776	9
OS#16	FGFR3	chr4	1809000	55140987	0.253805	69
OS#17	FGFR3	chr4	1803529	1808516	-1523	9
OS#17	FGFR3	chr4	1809000	55140987	0.417753	45
OS#19	FGFR3	chr4	1803529	1809020	-0.710806	10
OS#24	FGFR3	chr4	1803529	1808516	-0.863911	9
OS#24	FGFR3	chr4	1809000	55140987	0.304744	69
OS#25	FGFR3	chr4	1803529	55140987	0.310707	54
OS#29	FGFR3	chr4	1803529	1808516	-1223	9
OS#29	FGFR3	chr4	1809000	55140987	0.610433	69
OS#30	FGFR3	chr4	1803529	1808516	-1.39319	9
OS#30	FGFR3	chr4	1809000	55140987	0.566942	69
OS#31	FGFR3	chr4	1803529	1808516	-1.59994	9
OS#31	FGFR3	chr4	1809000	55140987	-0.150877	69
OS#32	FGFR3	chr4	1803529	1808516	-0.941318	6
OS#32	FGFR3	chr4	1809000	55140987	0.310704	8
OS#02	FLT3	chr13	28592547	48919122	-0.684135	10
OS#03	FLT3	chr13	28592547	28610065	1.03395	7
OS#03	FLT3	chr13	28610184	48919122	-0.163895	18
OS#05	FLT3	chr13	28592547	48919122	-1.049	9
OS#06	FLT3	chr13	28592547	48919122	-0.272934	14
OS#07	FLT3	chr13	28592547	28610065	-0.791895	7
OS#09	FLT3	chr13	28608188	48919122	-2.29826	19
OS#10	FLT3	chr13	28592547	48919122	-0.885516	10
OS#11	FLT3	chr13	28592547	28610211	0.592901	9
OS#13	FLT3	chr13	28592547	28610065	-1.11013	7
OS#13	FLT3	chr13	28610184	48919122	0.128348	16
OS#14	FLT3	chr13	28592547	48919122	-0.730192	18
OS#15	FLT3	chr13	28592547	28610065	1.49537	13
OS#15	FLT3	chr13	28610184	48919122	-0.255806	13
OS#16	FLT3	chr13	28592547	48919122	-0.135687	10
OS#17	FLT3	chr13	28592547	28610211	0.74229	8
OS#19	FLT3	chr13	28592547	48919122	-0.299466	15
OS#21	FLT3	chr13	28592547	48919122	-0.413784	11
OS#24	FLT3	chr13	28592547	28610065	-1.33334	7
OS#24	FLT3	chr13	28610184	48919122	-0.380117	16
OS#25	FLT3	chr13	28592547	48919122	-0.38752	11
OS#29	FLT3	chr13	28592547	48919122	-0.508938	9
OS#30	FLT3	chr13	28592547	48919122	-0.59737	23
OS#31	FLT3	chr13	28592547	48919122	-0.540319	16
OS#32	FLT3	chr13	28592547	28610065	-0.870297	9
OS#32	FLT3	chr13	28610184	48919122	0.225895	10
OS#02	FOXL2	chr3	138664390	178916561	0.52429	26
OS#03	FOXL2	chr3	138664390	178916561	0.890281	35
OS#05	FOXL2	chr3	138664390	178916561	0.234164	28
OS#06	FOXL2	chr3	138664390	178916561	0.302509	36
OS#07	FOXL2	chr3	138664390	178916561	0.242203	20
OS#09	FOXL2	chr3	138664390	178916561	1.01673	26
OS#10	FOXL2	chr3	138664390	178916561	0.266244	18
OS#11	FOXL2	chr3	138664390	178916561	0.538959	15
OS#13	FOXL2	chr3	138664390	178916561	0.260404	20
OS#14	FOXL2	chr3	138664390	178916561	0.272636	18
OS#15	FOXL2	chr3	138664390	178916561	0.744771	17
OS#16	FOXL2	chr3	138664390	178916561	0.33027	25
OS#17	FOXL2	chr3	138664390	178916561	0.309797	16
OS#19	FOXL2	chr3	138664390	178916561	0.51033	20
OS#21	FOXL2	chr3	138664390	178916561	0.411061	26
OS#25	FOXL2	chr3	138664390	178916561	0.432841	26
OS#30	FOXL2	chr3	138664390	178916561	0.1154	18
OS#31	FOXL2	chr3	138664390	178916561	0.72206	20
OS#32	FOXL2	chr3	138664390	178916561	0.833573	12
OS#02	GNA11	chr19	3118840	17945626	1.02911	17
OS#03	GNA11	chr19	3118840	17945626	1.07137	22
OS#05	GNA11	chr19	3118840	3118866	0.912247	14
OS#06	GNA11	chr19	3118840	17945626	0.575018	21
OS#07	GNA11	chr19	3118840	17945626	0.571802	19
OS#09	GNA11	chr19	3118840	17945626	0.681169	18
OS#10	GNA11	chr19	3118840	3118866	0.868494	14
OS#11	GNA11	chr19	3118840	17945626	1.17261	9
OS#14	GNA11	chr19	3118840	17945626	0.715792	18
OS#15	GNA11	chr19	3118840	17945626	1.18723	18
OS#17	GNA11	chr19	3118840	17945626	1.06073	23
OS#19	GNA11	chr19	3118840	17945626	0.745729	27
OS#21	GNA11	chr19	3118840	17945626	1.00752	22
OS#24	GNA11	chr19	3118840	17945626	0.373928	21
OS#25	GNA11	chr19	3118840	17945626	0.656389	13
OS#29	GNA11	chr19	3118840	17945626	0.11076	21
OS#30	GNA11	chr19	3118840	17945626	0.276755	21
OS#31	GNA11	chr19	3118840	17945626	0.687837	21
OS#32	GNA11	chr19	3118840	17945626	0.480351	11
OS#02	GNAQ	chr9	80409349	133738143	-0.969966	25
OS#03	GNAQ	chr9	80409349	80412597	-1.466	15
OS#05	GNAQ	chr9	80409349	133738143	-1.27407	26
OS#06	GNAQ	chr9	80409349	80412429	-0.951229	8
OS#06	GNAQ	chr9	80412570	133738143	-0.640843	19
OS#07	GNAQ	chr9	80412402	133738143	-0.204698	23
OS#09	GNAQ	chr9	80409349	133738143	-0.882098	27
OS#10	GNAQ	chr9	80409349	80412429	-1.08831	7
OS#10	GNAQ	chr9	80412570	133738143	-0.701182	22
OS#11	GNAQ	chr9	80409349	80412597	-0.703533	7
OS#13	GNAQ	chr9	80412570	133738143	-1.05877	22
OS#14	GNAQ	chr9	80412570	133738143	-1.17719	18
OS#16	GNAQ	chr9	80409349	80412429	-1.49724	22
OS#17	GNAQ	chr9	80409349	80412597	-0.294723	15
OS#19	GNAQ	chr9	80409349	133738143	-1.01566	26
OS#21	GNAQ	chr9	80409349	80412429	-1.00832	8
OS#21	GNAQ	chr9	80412570	133738143	-0.578547	22
OS#24	GNAQ	chr9	80409349	133738143	-1.07906	26
OS#25	GNAQ	chr9	80409349	80412429	-1.05977	7
OS#25	GNAQ	chr9	80412570	133738143	-0.825938	22
OS#29	GNAQ	chr9	80409349	133738143	-1.4449	26
OS#30	GNAQ	chr9	80409349	80412429	-1.60998	7
OS#30	GNAQ	chr9	80412570	133738143	-0.894883	22
OS#31	GNAQ	chr9	80409349	133738143	-0.808335	26
OS#32	GNAQ	chr9	80409349	133738143	-1.63354	22
OS#02	GNAS	chr20	57480399	57484695	0.901916	13
OS#05	GNAS	chr20	57480399	57484314	1.37993	9
OS#06	GNAS	chr20	57480399	57484695	0.717041	13
OS#07	GNAS	chr20	57480399	57484695	-0.113294	13
OS#09	GNAS	chr20	57480399	57484695	1.0369	13
OS#10	GNAS	chr20	57480399	57484314	0.9696	9
OS#11	GNAS	chr20	57484292	57484695	1.11054	6
OS#13	GNAS	chr20	57480399	57484314	0.791179	9
OS#14	GNAS	chr20	57480399	57484314	0.757788	18
OS#15	GNAS	chr20	57484292	57484695	0.217042	19
OS#16	GNAS	chr20	57480399	57484187	1.53521	10
OS#17	GNAS	chr20	57480399	57484187	0.57372	10
OS#19	GNAS	chr20	57480399	57484695	0.747757	13
OS#24	GNAS	chr20	57480399	57484695	0.877561	13
OS#25	GNAS	chr20	57480399	57484187	1.31784	9
OS#29	GNAS	chr20	57480399	57484314	0.917331	9
OS#30	GNAS	chr20	57480399	57484314	1.03328	9
OS#31	GNAS	chr20	57480399	57484695	0.385393	13
OS#32	GNAS	chr20	57480399	57484695	1.51595	24
OS#02	H3F3A	chr1	226252201	226252238	1.37759	15
OS#05	H3F3A	chr1	226252201	226252238	1.32824	15
OS#06	H3F3A	chr1	226252201	226252238	1.3778	15
OS#07	H3F3A	chr1	226252201	226252238	1.62048	15
OS#09	H3F3A	chr1	226252201	226252238	1.65846	15
OS#10	H3F3A	chr1	226252201	226252238	1.34845	15
OS#13	H3F3A	chr1	226252201	226252238	1.55371	15
OS#14	H3F3A	chr1	226252201	226252238	1.07607	19
OS#15	H3F3A	chr1	226252201	226252238	1.66473	21
OS#19	H3F3A	chr1	226252201	226252238	1.22535	15
OS#24	H3F3A	chr1	226252201	226252238	1.37034	15
OS#29	H3F3A	chr1	226252201	226252238	1.5051	15
OS#30	H3F3A	chr1	226252201	226252238	1.39257	15
OS#31	H3F3A	chr1	226252201	226252238	1.57522	15
OS#32	H3F3A	chr1	226252201	226252238	1.52778	9
OS#02	HNF1A	chr12	121431292	121432235	-0.579208	29
OS#03	HNF1A	chr12	121431292	121432235	1.27756	6
OS#05	HNF1A	chr12	121431292	121432235	0.535508	13
OS#06	HNF1A	chr12	121431292	121432235	0.662646	14
OS#07	HNF1A	chr12	121431292	121432235	0.619371	14
OS#09	HNF1A	chr12	121431292	121432235	0.773013	15
OS#10	HNF1A	chr12	121431292	121432235	0.933444	14
OS#11	HNF1A	chr12	121431292	121432235	0.81863	6
OS#13	HNF1A	chr12	121431292	121432235	0.559333	14
OS#14	HNF1A	chr12	121431292	121432235	1.64395	19
OS#15	HNF1A	chr12	121431292	121432235	0.390828	21
OS#16	HNF1A	chr12	121431292	121432235	0.964086	14
OS#19	HNF1A	chr12	121431292	121432235	0.780665	13
OS#21	HNF1A	chr12	121431292	121432235	1.4219	14
OS#24	HNF1A	chr12	121431292	121432235	0.701993	14
OS#25	HNF1A	chr12	121431292	121432235	1.13986	21
OS#29	HNF1A	chr12	121431292	121432235	0.260684	13
OS#30	HNF1A	chr12	121431292	121432235	0.419192	14
OS#31	HNF1A	chr12	121431292	121432235	0.290114	13
OS#32	HNF1A	chr12	121431292	121432235	0.269587	14
OS#02	HRAS	chr11	533666	69471015	0.718567	7
OS#03	HRAS	chr11	533666	69471015	1.03639	7
OS#05	HRAS	chr11	533666	69471015	0.692692	7
OS#06	HRAS	chr11	533666	69471015	0.636306	6
OS#07	HRAS	chr11	533666	69471015	0.785376	6
OS#09	HRAS	chr11	533666	69471015	0.862433	6
OS#10	HRAS	chr11	533666	69471015	0.93917	6
OS#11	HRAS	chr11	533666	69471015	-0.14214	15
OS#13	HRAS	chr11	533666	69471015	0.900343	7
OS#14	HRAS	chr11	533666	69471015	0.657336	22
OS#15	HRAS	chr11	533666	69471015	0.744419	21
OS#17	HRAS	chr11	533666	69471015	-0.36374	23
OS#19	HRAS	chr11	533666	69471015	0.796153	6
OS#21	HRAS	chr11	533666	69471015	1.29736	6
OS#24	HRAS	chr11	533666	69471015	0.912002	6
OS#25	HRAS	chr11	533666	69471015	1.17454	7
OS#29	HRAS	chr11	533666	69471015	0.588998	6
OS#30	HRAS	chr11	533666	69471015	0.70076	6
OS#31	HRAS	chr11	533666	69471015	0.915577	7
OS#32	HRAS	chr11	533666	69471015	0.874015	19
OS#02	IDH1	chr2	209113024	212288828	-0.963592	22
OS#03	IDH1	chr2	209113024	212288828	-1.45791	16
OS#05	IDH1	chr2	209113024	212288828	-0.690543	18
OS#06	IDH1	chr2	209113024	212288828	-1.18799	18
OS#07	IDH1	chr2	209113024	212288828	-0.587623	18
OS#09	IDH1	chr2	209113024	212288828	-1.15522	18
OS#10	IDH1	chr2	209113024	212288828	-0.803825	17
OS#11	IDH1	chr2	209113024	209116389	-0.527639	12
OS#13	IDH1	chr2	209113024	212288828	-1.06128	16
OS#14	IDH1	chr2	209113024	212288828	-0.548836	22
OS#15	IDH1	chr2	209113024	209116116	0.38	21
OS#16	IDH1	chr2	209113024	212288828	-1.11099	16
OS#17	IDH1	chr2	209113024	209116389	-0.288946	14
OS#19	IDH1	chr2	209113024	212288828	-0.891651	22
OS#21	IDH1	chr2	209113024	212288828	-1.40237	17
OS#24	IDH1	chr2	209113024	212288828	-0.679557	18
OS#25	IDH1	chr2	209113024	212288828	-1.38075	18
OS#29	IDH1	chr2	209113024	212288828	-0.850547	22
OS#30	IDH1	chr2	209113024	212288828	-0.943638	18
OS#31	IDH1	chr2	209113024	212288828	-0.981805	18
OS#32	IDH1	chr2	209113024	212288828	-0.745933	6
OS#06	IDH2	chr15	90631781	90632060	1.46397	6
OS#07	IDH2	chr15	90631781	90632060	0.43492	6
OS#24	IDH2	chr15	90631781	90632060	1.26257	6
OS#31	IDH2	chr15	90631781	90632060	1.66393	6
OS#32	IDH2	chr15	90631781	90632060	1.29538	23
OS#02	JAK2	chr9	5068953	21968190	1.22754	8
OS#03	JAK2	chr9	5068953	21968190	-1.466	15
OS#05	JAK2	chr9	5068953	21968190	1.13869	7
OS#06	JAK2	chr9	5068953	5081948	1.33914	6
OS#09	JAK2	chr9	5068953	5081948	1.06686	6
OS#10	JAK2	chr9	5068953	21968190	0.563598	7
OS#11	JAK2	chr9	5068953	21968190	-0.703533	11
OS#13	JAK2	chr9	5068953	21968190	1.21981	8
OS#14	JAK2	chr9	5068953	21968190	0.596826	22
OS#16	JAK2	chr9	5068953	5081948	0.875583	17
OS#17	JAK2	chr9	5068953	21968190	-0.294723	15
OS#19	JAK2	chr9	5068953	21968190	0.719046	7
OS#21	JAK2	chr9	5068953	5081948	1.05317	6
OS#24	JAK2	chr9	5068953	21968190	1.0868	7
OS#29	JAK2	chr9	5068953	21968190	1.05118	7
OS#30	JAK2	chr9	5068953	21968190	0.814711	7
OS#31	JAK2	chr9	5068953	21968190	1.44501	7
OS#32	JAK2	chr9	5068953	21968190	0.898032	26
OS#02	JAK3	chr19	17945605	30303712	1.72911	17
OS#03	JAK3	chr19	17945605	30303712	1.07137	22
OS#05	JAK3	chr19	17945605	30303712	0.455052	13
OS#06	JAK3	chr19	17945605	30303712	0.575018	21
OS#07	JAK3	chr19	17945605	30303712	0.571802	19
OS#09	JAK3	chr19	17945605	30303712	0.681169	18
OS#10	JAK3	chr19	17945605	30303712	0.482183	13
OS#11	JAK3	chr19	17945605	30303712	1.17261	12
OS#14	JAK3	chr19	17945605	30303712	0.715792	23
OS#15	JAK3	chr19	17945605	30303712	1.18723	21
OS#17	JAK3	chr19	17945605	30303712	1.06073	23
OS#19	JAK3	chr19	17945605	30303712	0.745729	27
OS#21	JAK3	chr19	17945605	30303712	1.00752	22
OS#24	JAK3	chr19	17945605	30303712	0.373928	21
OS#25	JAK3	chr19	17945605	30303712	0.656389	13
OS#29	JAK3	chr19	17945605	30303712	0.11076	21
OS#30	JAK3	chr19	17945605	30303712	0.276755	21
OS#31	JAK3	chr19	17945605	30303712	0.687837	21
OS#32	JAK3	chr19	17945605	30303712	0.480351	18
OS#02	KDR	chr4	55946058	153243999	0.405284	69
OS#03	KDR	chr4	55946058	153243999	0.90024	17
OS#05	KDR	chr4	55946058	55980499	1899	44
OS#06	KDR	chr4	55946058	153243999	0.590129	69
OS#07	KDR	chr4	55946058	153243999	0.303959	69
OS#09	KDR	chr4	55946058	153243999	0.685611	69
OS#10	KDR	chr4	55946058	153243999	0.311246	69
OS#11	KDR	chr4	55946058	153243999	0.62423	14
OS#13	KDR	chr4	55946058	153243999	0.746465	69
OS#14	KDR	chr4	55946058	153243999	-0.108692	23
OS#15	KDR	chr4	55946058	153243999	-0.201745	22
OS#16	KDR	chr4	55946058	153243999	0.253805	69
OS#17	KDR	chr4	55946058	153243999	0.417753	45
OS#19	KDR	chr4	55946058	153243999	1.1321	44
OS#24	KDR	chr4	55946058	153243999	0.304744	69
OS#25	KDR	chr4	55946058	153243999	0.310707	54
OS#29	KDR	chr4	55946058	153243999	0.610433	69
OS#30	KDR	chr4	55946058	153243999	0.566942	69
OS#31	KDR	chr4	55946058	153243999	-0.150877	69
OS#32	KDR	chr4	55946058	153243999	0.310704	8
OS#02	KIT	chr4	55561635	55946083	0.405284	69
OS#03	KIT	chr4	55561635	55602806	-0.29601	37
OS#05	KIT	chr4	55561635	55946083	1.8677	44
OS#06	KIT	chr4	55561635	55946083	0.590129	69
OS#07	KIT	chr4	55561635	55946083	0.303959	69
OS#09	KIT	chr4	55561635	55946083	0.685611	69
OS#10	KIT	chr4	55561635	55946083	0.311246	69
OS#11	KIT	chr4	55561635	55946083	0.62423	12
OS#13	KIT	chr4	55561635	55946083	0.746465	69
OS#14	KIT	chr4	55561635	55946083	-0.108692	23
OS#15	KIT	chr4	55561635	55946083	-0.201745	22
OS#16	KIT	chr4	55561635	55946083	0.253805	69
OS#17	KIT	chr4	55561635	55946083	0.417753	45
OS#19	KIT	chr4	55561635	55946083	1.1321	44
OS#24	KIT	chr4	55561635	55946083	0.304744	69
OS#25	KIT	chr4	55561635	55946083	0.310707	54
OS#29	KIT	chr4	55561635	55946083	0.610433	69
OS#30	KIT	chr4	55561635	55946083	0.566942	69
OS#31	KIT	chr4	55561635	55946083	-0.150877	69
OS#32	KIT	chr4	55561635	55946083	0.310704	8
OS#02	KRAS	chr12	25362668	25398415	0.786669	10
OS#03	KRAS	chr12	25362668	25398190	1.59275	9
OS#03	KRAS	chr12	25398380	56477529	0.111836	10
OS#05	KRAS	chr12	25398380	56477529	-1.32824	17
OS#06	KRAS	chr12	25398380	56477529	-0.910657	16
OS#07	KRAS	chr12	25398380	56477529	-0.971464	16
OS#09	KRAS	chr12	25362668	25398190	0.493541	9
OS#09	KRAS	chr12	25398380	56477529	-1.05923	15
OS#10	KRAS	chr12	25362668	25398190	0.298311	9
OS#10	KRAS	chr12	25398380	56477529	-0.531883	16
OS#11	KRAS	chr12	25362668	56477529	-0.254187	12
OS#13	KRAS	chr12	25398380	56477529	-1.60129	16
OS#14	KRAS	chr12	25398380	56477529	-1.28654	23
OS#15	KRAS	chr12	25362668	56477529	-0.672206	23
OS#16	KRAS	chr12	25362668	25398190	0.294552	9
OS#16	KRAS	chr12	25398380	56477529	-1.02323	16
OS#17	KRAS	chr12	25362668	56477529	-0.183974	14
OS#19	KRAS	chr12	25362668	25398190	0.531613	9
OS#19	KRAS	chr12	25398380	56477529	-1.01946	17
OS#21	KRAS	chr12	25362668	25398190	0.699892	9
OS#21	KRAS	chr12	25398380	56477529	-0.140639	16
OS#24	KRAS	chr12	25362668	25398190	0.317692	9
OS#24	KRAS	chr12	25398380	56477529	-1.00252	16
OS#25	KRAS	chr12	25362668	25398190	1.37117	9
OS#25	KRAS	chr12	25398380	56477529	-0.478125	9
OS#29	KRAS	chr12	25362668	25398190	0.275845	9
OS#29	KRAS	chr12	25398380	56477529	-1.27278	17
OS#30	KRAS	chr12	25398380	56477529	-1.18316	16
OS#31	KRAS	chr12	25362668	25398190	0.441567	9
OS#31	KRAS	chr12	25398380	56477529	-1.30033	17
OS#32	KRAS	chr12	25362668	25398190	-0.554334	10
OS#32	KRAS	chr12	25398380	56477529	-1.49667	10
OS#06	MAP2K1	chr15	66727291	90631804	1.46397	6
OS#07	MAP2K1	chr15	66727291	90631804	0.43492	6
OS#14	MAP2K1	chr15	66727291	66729075	0.883429	26
OS#24	MAP2K1	chr15	66727291	90631804	1.26257	6
OS#31	MAP2K1	chr15	66727291	90631804	1.66393	6
OS#32	MAP2K1	chr15	66727291	90631804	1.29538	25
OS#02	MDM2	chr12	69203135	112888115	-0.579208	29
OS#03	MDM2	chr12	69203135	112888115	3.32749	14
OS#05	MDM2	chr12	69207428	112888115	0.535508	13
OS#06	MDM2	chr12	69203135	112888115	0.662646	14
OS#07	MDM2	chr12	69203135	112888115	0.619371	14
OS#09	MDM2	chr12	69203135	112888115	0.773013	15
OS#10	MDM2	chr12	69203135	112888115	0.933444	14
OS#11	MDM2	chr12	69207428	112888115	1.61203	10
OS#13	MDM2	chr12	69203135	112888115	0.559333	14
OS#14	MDM2	chr12	69203135	112888115	1985	26
OS#15	MDM2	chr12	69203135	112888115	1.25003	27
OS#16	MDM2	chr12	69203135	112888115	0.964086	14
OS#17	MDM2	chr12	69203135	112888115	3.4384	21
OS#19	MDM2	chr12	69207428	112888115	0.780665	13
OS#21	MDM2	chr12	69203135	112888115	1.4219	14
OS#24	MDM2	chr12	69203135	112888115	0.701993	14
OS#25	MDM2	chr12	69203135	112888115	1.73986	21
OS#29	MDM2	chr12	69207428	112888115	0.260684	13
OS#30	MDM2	chr12	69203135	112888115	0.419192	14
OS#31	MDM2	chr12	69207428	112888115	0.290114	13
OS#32	MDM2	chr12	69203135	112888115	0.269587	25
OS#02	MET	chr7	116435902	128845036	-1.37147	18
OS#02	MET	chr7	116339096	116423653	-0.355095	32
OS#03	MET	chr7	116417396	128845036	-0.418149	24
OS#05	MET	chr7	116435902	128845036	-0.698424	16
OS#05	MET	chr7	116339096	116423653	-0.353101	32
OS#06	MET	chr7	116435902	128845036	-1.09766	18
OS#06	MET	chr7	116339096	116423653	-0.37326	32
OS#07	MET	chr7	116339691	116423653	-0.192887	15
OS#07	MET	chr7	116339096	116339451	-1.3709	17
OS#07	MET	chr7	116435902	128845036	-1.23456	18
OS#09	MET	chr7	116339096	116423653	-0.506184	32
OS#10	MET	chr7	116435902	128845036	-1.24252	18
OS#10	MET	chr7	116339096	116423653	-0.395818	32
OS#11	MET	chr7	116339096	116411865	-1.43356	12
OS#11	MET	chr7	116412076	128845036	-0.38283	13
OS#13	MET	chr7	116435902	128845036	-1.22888	18
OS#13	MET	chr7	116339096	116423653	-0.662258	32
OS#14	MET	chr7	116339096	116423653	-0.692844	26
OS#14	MET	chr7	116435902	128845036	-1.52731	26
OS#15	MET	chr7	116412076	128845036	-0.724209	12
OS#16	MET	chr7	116435902	128845036	-1.26057	18
OS#16	MET	chr7	116339096	116423653	-0.788404	25
OS#17	MET	chr7	116339096	116412111	-0.30039	12
OS#17	MET	chr7	116417396	128845036	0.269115	24
OS#19	MET	chr7	116436190	128845036	-1.49785	17
OS#19	MET	chr7	116339096	116435930	0.248939	33
OS#21	MET	chr7	116411841	116423653	-0.379083	8
OS#21	MET	chr7	116435902	128845036	-1.60041	18
OS#24	MET	chr7	116435902	128845036	-1.31866	18
OS#24	MET	chr7	116339096	116423653	-0.587867	32
OS#25	MET	chr7	116411841	116423653	0.403988	8
OS#25	MET	chr7	116435902	128845036	-0.650749	18
OS#25	MET	chr7	116339096	116403394	-1.26145	24
OS#29	MET	chr7	116435902	128845036	-1.02475	18
OS#30	MET	chr7	116435902	128845036	-1.03527	18
OS#30	MET	chr7	116339096	116423653	-0.180272	32
OS#31	MET	chr7	116435902	128845036	-0.886662	18
OS#32	MET	chr7	116339096	116423653	-0.628572	16
OS#32	MET	chr7	116435902	128845036	-1.22797	16
OS#02	MLH1	chr3	37067205	41265884	0.52429	26
OS#03	MLH1	chr3	37066997	41265884	0.890281	35
OS#05	MLH1	chr3	37066997	41265884	0.234164	28
OS#06	MLH1	chr3	37066997	37067031	-1.33712	7
OS#06	MLH1	chr3	37067205	41265884	0.302509	36
OS#07	MLH1	chr3	37066997	41265884	0.242203	20
OS#09	MLH1	chr3	37066997	37067233	-0.647717	8
OS#09	MLH1	chr3	37067324	41265884	1.01673	26
OS#10	MLH1	chr3	37066997	37067233	-1.25755	8
OS#10	MLH1	chr3	37067324	41265884	0.266244	18
OS#11	MLH1	chr3	37066997	41265884	0.538959	6
OS#13	MLH1	chr3	37066997	41265884	0.260404	20
OS#14	MLH1	chr3	37066997	41265884	0.272636	26
OS#15	MLH1	chr3	37066997	41265884	0.744771	15
OS#16	MLH1	chr3	37066997	41265884	0.33027	25
OS#17	MLH1	chr3	37066997	41265884	1.12719	17
OS#19	MLH1	chr3	37066997	41265884	0.51033	20
OS#21	MLH1	chr3	37066997	41265884	0.411061	26
OS#25	MLH1	chr3	37066997	41265884	0.432841	26
OS#30	MLH1	chr3	37066997	37067233	-0.998776	8
OS#30	MLH1	chr3	37067324	41265884	0.1154	18
OS#31	MLH1	chr3	37066997	41265884	0.72206	20
OS#32	MLH1	chr3	37067324	41265884	0.833573	15
OS#32	MLH1	chr3	37066997	37067233	-0.921227	16
OS#02	MPL	chr1	43814899	115251115	-0.258977	9
OS#03	MPL	chr1	43814899	115251115	0.66094	13
OS#05	MPL	chr1	43814899	115251115	0.176934	9
OS#06	MPL	chr1	43814899	115251115	0.332848	9
OS#07	MPL	chr1	43814899	115251115	-0.953498	9
OS#11	MPL	chr1	43814899	115251115	0.312569	10
OS#13	MPL	chr1	43814899	115251115	0.470684	12
OS#14	MPL	chr1	43814899	115251115	-0.184098	27
OS#15	MPL	chr1	43814899	115251115	0.479337	8
OS#16	MPL	chr1	43814899	115251115	0.773408	13
OS#17	MPL	chr1	43814899	115251115	0.388269	7
OS#21	MPL	chr1	43814899	115251115	0.870738	12
OS#24	MPL	chr1	43814899	115251115	-0.17664	9
OS#25	MPL	chr1	43814899	115251115	0.653073	6
OS#30	MPL	chr1	43814899	115251115	0.254738	9
OS#31	MPL	chr1	43814899	115251115	0.371812	9
OS#02	MYC	chr8	128748793	128748814	1.53997	12
OS#03	MYC	chr8	128748793	128748814	0.939757	12
OS#05	MYC	chr8	128748793	128753109	0.847914	7
OS#06	MYC	chr8	128748793	128748814	0.566638	12
OS#07	MYC	chr8	128748793	128748814	0.561598	12
OS#09	MYC	chr8	128748793	128748814	1978	12
OS#10	MYC	chr8	128748793	128748814	0.40293	12
OS#11	MYC	chr8	128748793	128748814	1985	15
OS#13	MYC	chr8	128748793	128748814	0.384293	12
OS#14	MYC	chr8	128748793	128748814	0.47445	27
OS#15	MYC	chr8	128748793	128748814	0.713465	8
OS#16	MYC	chr8	128748793	128748814	1.09333	12
OS#17	MYC	chr8	128748793	128748814	2.18852	12
OS#19	MYC	chr8	128748793	128748814	0.766478	12
OS#21	MYC	chr8	128748793	128748814	0.594823	12
OS#24	MYC	chr8	128748793	128748814	0.926944	12
OS#25	MYC	chr8	128748793	128748814	0.810122	12
OS#29	MYC	chr8	128748793	128753109	1.89211	6
OS#30	MYC	chr8	128748793	128753109	1.8677	7
OS#31	MYC	chr8	128748793	128748814	0.909215	12
OS#32	MYC	chr8	128748793	128748814	0.671905	12
OS#06	MYCN	chr2	16086097	29432601	-0.546558	6
OS#07	MYCN	chr2	16086097	29432601	-0.311422	6
OS#09	MYCN	chr2	16086097	29432601	-0.242826	6
OS#10	MYCN	chr2	16086097	29432601	-0.325764	6
OS#11	MYCN	chr2	16086097	29432601	0.837232	8
OS#13	MYCN	chr2	16086097	29432601	0.275274	6
OS#14	MYCN	chr2	16086097	16090240	1.04582	13
OS#15	MYCN	chr2	16086097	29432601	0.8	9
OS#16	MYCN	chr2	16086097	29432601	0.183777	18
OS#17	MYCN	chr2	16086097	29432601	-0.288946	14
OS#21	MYCN	chr2	16086097	29432601	-0.444069	6
OS#24	MYCN	chr2	16086097	29432601	-0.147294	6
OS#25	MYCN	chr2	16086097	29432601	-0.492818	6
OS#30	MYCN	chr2	16086097	29432601	-0.33017	6
OS#31	MYCN	chr2	16086097	29432601	0.4495	6
OS#32	MYCN	chr2	16086097	29432601	-0.169839	12
OS#02	NOTCH1	chr9	139390484	139399732	-0.969966	25
OS#03	NOTCH1	chr9	139390484	139390721	0.443526	8
OS#03	NOTCH1	chr9	139390916	139400360	-1.48531	13
OS#05	NOTCH1	chr9	139390484	139399732	-1.27407	26
OS#06	NOTCH1	chr9	139390484	139399732	-0.640843	19
OS#07	NOTCH1	chr9	139390484	139400360	-0.204698	23
OS#09	NOTCH1	chr9	139390484	139399732	-0.882098	27
OS#10	NOTCH1	chr9	139390484	139400360	-0.701182	22
OS#11	NOTCH1	chr9	139390916	139400360	-1.02008	10
OS#11	NOTCH1	chr9	139390484	139390721	0.785668	12
OS#13	NOTCH1	chr9	139390484	139400360	-1.05877	22
OS#14	NOTCH1	chr9	139390484	139400360	-1.17719	13
OS#15	NOTCH1	chr9	139390484	139400360	-1.26552	12
OS#16	NOTCH1	chr9	139390916	139399732	-0.62554	10
OS#17	NOTCH1	chr9	139390484	139400360	-1.06506	15
OS#19	NOTCH1	chr9	139390484	139399732	-1.01566	26
OS#21	NOTCH1	chr9	139390484	139400360	-0.578547	22
OS#24	NOTCH1	chr9	139390484	139399732	-1.07906	26
OS#25	NOTCH1	chr9	139390484	139400360	-0.825938	22
OS#29	NOTCH1	chr9	139390484	139399732	-1.4449	26
OS#30	NOTCH1	chr9	139390484	139400360	-0.894883	22
OS#31	NOTCH1	chr9	139390484	139399732	-0.808335	26
OS#32	NOTCH1	chr9	139390484	139399732	-1.63354	15
OS#32	NOTCH1	chr9	139399995	139400360	-0.312355	15
OS#05	NPM1	chr5	170837487	170837513	-0.338906	33
OS#06	NPM1	chr5	170837487	170837513	-0.852085	33
OS#07	NPM1	chr5	170837487	170837513	-0.256557	33
OS#09	NPM1	chr5	170837487	170837513	-0.640384	33
OS#10	NPM1	chr5	170837487	170837513	-0.376339	33
OS#11	NPM1	chr5	170837487	170837513	-0.366841	8
OS#13	NPM1	chr5	170837487	170837513	-0.37129	31
OS#14	NPM1	chr5	170837487	170837513	-0.504386	13
OS#16	NPM1	chr5	170837487	170837513	-0.611885	30
OS#24	NPM1	chr5	170837487	170837513	-0.710787	32
OS#25	NPM1	chr5	170837487	170837513	-1.52669	32
OS#31	NPM1	chr5	170837487	170837513	-0.824806	32
OS#32	NPM1	chr5	170837487	170837513	-0.401945	22
OS#02	NRAS	chr1	115251080	115258658	-0.258977	9
OS#02	NRAS	chr1	115258790	162740062	1.37759	15
OS#03	NRAS	chr1	115251080	162740062	0.66094	13
OS#05	NRAS	chr1	115251080	115258658	0.176934	9
OS#05	NRAS	chr1	115258790	162740062	1.09947	15
OS#06	NRAS	chr1	115251080	115258658	0.332848	9
OS#06	NRAS	chr1	115258790	162740062	1.3778	15
OS#07	NRAS	chr1	115251080	115258658	-0.953498	9
OS#07	NRAS	chr1	115258790	162740062	1.62048	15
OS#09	NRAS	chr1	115258790	162740062	1.65846	15
OS#10	NRAS	chr1	115258790	162740062	1.34845	15
OS#11	NRAS	chr1	115251080	115258819	0.312569	9
OS#13	NRAS	chr1	115251080	115258658	0.470684	9
OS#13	NRAS	chr1	115258790	162740062	1.55371	15
OS#14	NRAS	chr1	115251080	115258658	-0.184098	13
OS#14	NRAS	chr1	115258790	162740062	1.07607	13
OS#15	NRAS	chr1	115251080	115256400	0.479337	10
OS#15	NRAS	chr1	115256627	162740062	-0.42636	12
OS#16	NRAS	chr1	115251080	162740062	0.773408	13
OS#17	NRAS	chr1	115251080	115256400	0.388269	7
OS#17	NRAS	chr1	115256627	162740062	-0.503564	15
OS#19	NRAS	chr1	115258790	162740062	1.22535	15
OS#21	NRAS	chr1	115251080	162740062	0.870738	12
OS#24	NRAS	chr1	115251080	115258658	-0.17664	9
OS#24	NRAS	chr1	115258790	162740062	1.37034	15
OS#25	NRAS	chr1	115251080	115252276	0.653073	6
OS#25	NRAS	chr1	115256369	162740062	-0.340731	16
OS#29	NRAS	chr1	115258790	162740062	1.5051	15
OS#30	NRAS	chr1	115251080	115258658	0.254738	9
OS#30	NRAS	chr1	115258790	162740062	1.39257	15
OS#31	NRAS	chr1	115251080	115258658	0.371812	9
OS#31	NRAS	chr1	115258790	162740062	0.57522	15
OS#32	NRAS	chr1	115258790	162740062	1.52778	22
OS#02	PDGFRA	chr4	55140955	55561665	0.405284	69
OS#03	PDGFRA	chr4	55140955	55561665	-0.29601	37
OS#05	PDGFRA	chr4	55140955	55561665	1958	44
OS#06	PDGFRA	chr4	55140955	55561665	0.590129	69
OS#07	PDGFRA	chr4	55140955	55561665	0.303959	69
OS#09	PDGFRA	chr4	55140955	55561665	0.685611	69
OS#10	PDGFRA	chr4	55140955	55561665	0.311246	69
OS#11	PDGFRA	chr4	55140955	55561665	0.62423	10
OS#13	PDGFRA	chr4	55140955	55561665	0.746465	69
OS#14	PDGFRA	chr4	55140955	55561665	-0.108692	13
OS#15	PDGFRA	chr4	55140955	55561665	-0.201745	15
OS#16	PDGFRA	chr4	55140955	55561665	0.253805	69
OS#17	PDGFRA	chr4	55140955	55561665	0.417753	45
OS#19	PDGFRA	chr4	55140955	55561665	1.1321	44
OS#24	PDGFRA	chr4	55140955	55561665	0.304744	69
OS#25	PDGFRA	chr4	55140955	55561665	0.310707	54
OS#29	PDGFRA	chr4	55140955	55561665	0.610433	69
OS#30	PDGFRA	chr4	55140955	55561665	0.566942	69
OS#31	PDGFRA	chr4	55140955	55561665	-0.150877	69
OS#32	PDGFRA	chr4	55140955	55561665	0.310704	22
OS#02	PIK3CA	chr3	178928011	178952220	-1.01592	10
OS#02	PIK3CA	chr3	178916526	178927759	0.52429	26
OS#03	PIK3CA	chr3	178916526	178928082	0.890281	35
OS#05	PIK3CA	chr3	178928056	178952220	-1.26323	9
OS#05	PIK3CA	chr3	178916526	178928040	0.234164	28
OS#06	PIK3CA	chr3	178916526	178952220	0.302509	36
OS#07	PIK3CA	chr3	178921300	178928040	1.11989	8
OS#07	PIK3CA	chr3	178928056	178952220	-0.839223	9
OS#07	PIK3CA	chr3	178916526	178917029	0.242203	20
OS#09	PIK3CA	chr3	178928056	178952220	-0.159758	9
OS#09	PIK3CA	chr3	178916526	178928040	1.01673	26
OS#10	PIK3CA	chr3	178921300	178927759	1.46582	7
OS#10	PIK3CA	chr3	178928011	178952220	-0.726359	10
OS#10	PIK3CA	chr3	178916526	178917029	0.266244	18
OS#11	PIK3CA	chr3	178921300	178927759	1.02461	11
OS#11	PIK3CA	chr3	178916526	178917029	0.538959	12
OS#11	PIK3CA	chr3	178928011	178952220	-1.00377	15
OS#13	PIK3CA	chr3	178928056	178952220	-0.801943	9
OS#13	PIK3CA	chr3	178921300	178928040	1.43495	15
OS#13	PIK3CA	chr3	178916526	178917029	0.260404	20
OS#14	PIK3CA	chr3	178921300	178952220	0.124849	14
OS#14	PIK3CA	chr3	178916526	178917029	0.272636	14
OS#15	PIK3CA	chr3	178916526	178928040	0.744771	8
OS#15	PIK3CA	chr3	178928056	178952220	-0.69119	8
OS#16	PIK3CA	chr3	178928056	178952220	-0.598096	9
OS#16	PIK3CA	chr3	178916526	178916561	0.33027	25
OS#17	PIK3CA	chr3	178928011	178952220	-1.04155	10
OS#17	PIK3CA	chr3	178916526	178927759	0.309797	16
OS#19	PIK3CA	chr3	178928011	178952220	-0.352663	10
OS#19	PIK3CA	chr3	178916526	178917029	0.51033	20
OS#21	PIK3CA	chr3	178928056	178952220	-1.1668	9
OS#21	PIK3CA	chr3	178916526	178917029	0.411061	26
OS#24	PIK3CA	chr3	178921300	178928040	1.0971	8
OS#24	PIK3CA	chr3	178928056	178952220	-1.04397	9
OS#25	PIK3CA	chr3	178921300	178928040	1.18337	8
OS#25	PIK3CA	chr3	178928056	178952220	-1.19074	9
OS#25	PIK3CA	chr3	178916526	178917029	0.432841	26
OS#29	PIK3CA	chr3	178921300	178928040	1.28818	8
OS#29	PIK3CA	chr3	178928056	178952220	-0.38517	9
OS#30	PIK3CA	chr3	178921300	178927759	1.70156	7
OS#30	PIK3CA	chr3	178928011	178952220	-0.477113	10
OS#30	PIK3CA	chr3	178916526	178917029	0.1154	18
OS#31	PIK3CA	chr3	178921300	178927759	1.21447	7
OS#31	PIK3CA	chr3	178928011	178952220	-0.218789	10
OS#31	PIK3CA	chr3	178916526	178917029	0.72206	20
OS#32	PIK3CA	chr3	178916526	178928082	0.833573	22
OS#32	PIK3CA	chr3	178928161	178952220	-0.505313	23
OS#02	PIK3R1	chr5	67586444	112173220	0.865821	22
OS#03	PIK3R1	chr5	67586444	112173220	-0.326829	22
OS#05	PIK3R1	chr5	67586444	112173220	1.45317	22
OS#06	PIK3R1	chr5	67586444	112173220	0.465977	22
OS#07	PIK3R1	chr5	67586444	112173220	0.982949	22
OS#09	PIK3R1	chr5	67586444	112173220	0.835271	22
OS#10	PIK3R1	chr5	67586444	112173220	0.932917	22
OS#11	PIK3R1	chr5	67586444	67588068	1.61216	8
OS#11	PIK3R1	chr5	67588241	112173220	0.596563	9
OS#13	PIK3R1	chr5	67590925	112173220	0.243527	11
OS#13	PIK3R1	chr5	67586444	67590538	0.958367	13
OS#14	PIK3R1	chr5	67586444	112173220	0.826223	14
OS#15	PIK3R1	chr5	67586444	112173220	-0.189061	9
OS#16	PIK3R1	chr5	67590925	112173220	0.277258	12
OS#16	PIK3R1	chr5	67586444	67590538	0.760525	13
OS#19	PIK3R1	chr5	67586444	112173220	0.342787	23
OS#24	PIK3R1	chr5	67586444	112173220	0.46052	23
OS#29	PIK3R1	chr5	67586444	112173220	1.27765	22
OS#30	PIK3R1	chr5	67586444	112173220	1.14477	22
OS#31	PIK3R1	chr5	67586444	112173220	0.438145	23
OS#32	PIK3R1	chr5	67586444	67590538	1.06599	23
OS#32	PIK3R1	chr5	67590925	112173220	0.403349	23
OS#02	PTEN	chr10	89653676	123247498	-0.309199	15
OS#03	PTEN	chr10	89685209	123247498	-0.306131	15
OS#05	PTEN	chr10	89653676	123247498	-0.579292	15
OS#06	PTEN	chr10	89624140	123247498	0.1572	19
OS#07	PTEN	chr10	89624140	123247498	0.431045	19
OS#09	PTEN	chr10	89624330	123247498	-1.86115	23
OS#10	PTEN	chr10	89624140	123247498	0.565515	19
OS#11	PTEN	chr10	89624140	123247498	-0.101917	7
OS#13	PTEN	chr10	89624140	123247498	-0.271326	29
OS#14	PTEN	chr10	89624140	123247498	0.496943	16
OS#15	PTEN	chr10	89654002	89712067	-1.65757	15
OS#16	PTEN	chr10	89624140	123247498	0.397599	18
OS#17	PTEN	chr10	89624140	89725378	-0.244575	19
OS#19	PTEN	chr10	89654002	123247498	-0.515201	15
OS#21	PTEN	chr10	89624140	123247498	0.343464	20
OS#24	PTEN	chr10	89624140	123247498	-0.121737	19
OS#25	PTEN	chr10	89624140	123247498	-0.689045	26
OS#29	PTEN	chr10	89624140	123247498	0.327557	20
OS#30	PTEN	chr10	89624140	123247498	0.343496	19
OS#31	PTEN	chr10	89624140	123247498	0.123273	19
OS#32	PTEN	chr10	89624140	123247498	-0.167694	10
OS#02	PTPN11	chr12	112888092	121431314	-0.579208	29
OS#03	PTPN11	chr12	112926741	121431314	1.27756	6
OS#05	PTPN11	chr12	112888092	121431314	0.535508	13
OS#06	PTPN11	chr12	112888092	121431314	0.662646	14
OS#07	PTPN11	chr12	112888092	121431314	0.619371	14
OS#09	PTPN11	chr12	112888092	121431314	0.773013	15
OS#10	PTPN11	chr12	112888092	121431314	0.933444	14
OS#11	PTPN11	chr12	112888092	112926767	1.61203	6
OS#11	PTPN11	chr12	112926992	121431314	0.81863	12
OS#13	PTPN11	chr12	112888092	121431314	0.559333	14
OS#14	PTPN11	chr12	112888092	121431314	1.64395	16
OS#15	PTPN11	chr12	112888092	112926767	1.25003	18
OS#15	PTPN11	chr12	112926992	121431314	0.390828	22
OS#16	PTPN11	chr12	112888092	121431314	0.964086	14
OS#17	PTPN11	chr12	112888092	112927014	1.48756	21
OS#19	PTPN11	chr12	112888092	121431314	0.780665	13
OS#21	PTPN11	chr12	112888092	121431314	1.4219	14
OS#24	PTPN11	chr12	112888092	121431314	0.701993	14
OS#25	PTPN11	chr12	112888092	121431314	1.73986	21
OS#29	PTPN11	chr12	112888092	121431314	0.260684	13
OS#30	PTPN11	chr12	112888092	121431314	0.419192	14
OS#31	PTPN11	chr12	112888092	121431314	0.290114	13
OS#32	PTPN11	chr12	112888092	121431314	0.269587	18
OS#02	RB1	chr13	48923210	49039223	0.3594	15
OS#03	RB1	chr13	48919085	49039223	-0.163895	18
OS#05	RB1	chr13	48919085	48919122	-1.049	9
OS#06	RB1	chr13	48919085	48942815	-0.272934	14
OS#07	RB1	chr13	49037926	49039223	-0.863394	8
OS#09	RB1	chr13	49037926	49039223	-3.47777	19
OS#10	RB1	chr13	48919085	48923048	-0.885516	10
OS#11	RB1	chr13	48919085	49027102	-0.426801	8
OS#13	RB1	chr13	49037926	49039223	-0.862875	16
OS#14	RB1	chr13	48919085	48919122	-0.730192	16
OS#15	RB1	chr13	48919085	49039223	-0.255806	25
OS#16	RB1	chr13	48919085	48923048	-0.135687	10
OS#17	RB1	chr13	48919085	49039223	-0.332722	17
OS#19	RB1	chr13	48953757	49039223	-1.94295	10
OS#21	RB1	chr13	48919085	48923236	-0.413784	11
OS#24	RB1	chr13	49037926	49039223	-1.31933	16
OS#25	RB1	chr13	48919085	48923236	-0.38752	11
OS#29	RB1	chr13	49037926	49039223	-2.33104	14
OS#30	RB1	chr13	49037926	49039223	-1.90507	23
OS#31	RB1	chr13	48955418	49039223	-2.71853	9
OS#32	RB1	chr13	49037926	49039223	-0.726186	15
OS#02	RET	chr10	43608978	89624166	-0.695364	14
OS#03	RET	chr10	43608978	89624166	-0.249166	16
OS#05	RET	chr10	43608978	89624166	-0.988369	14
OS#06	RET	chr10	43608978	43615735	-1.21132	10
OS#06	RET	chr10	43617324	89624166	0.1572	19
OS#07	RET	chr10	43608978	43615735	-0.793545	10
OS#07	RET	chr10	43617324	89624166	0.431045	19
OS#09	RET	chr10	43608978	89624166	-1.10476	13
OS#10	RET	chr10	43608978	43615735	-1.35728	10
OS#10	RET	chr10	43617324	89624166	0.565515	19
OS#11	RET	chr10	43617324	89624166	-0.101917	8
OS#11	RET	chr10	43608978	43615735	-1.29691	12
OS#13	RET	chr10	43608978	89624166	-0.271326	29
OS#14	RET	chr10	43608978	43615735	-1.16923	18
OS#14	RET	chr10	43617324	89624166	0.496943	18
OS#15	RET	chr10	43608978	89624166	-0.879005	12
OS#16	RET	chr10	43617540	89624166	0.397599	18
OS#17	RET	chr10	43608978	43615519	-1.20208	9
OS#17	RET	chr10	43615714	89624166	-0.244575	19
OS#19	RET	chr10	43608978	43615735	-1.48856	10
OS#21	RET	chr10	43608978	43615735	-1.57059	10
OS#21	RET	chr10	43617324	89624166	0.343464	20
OS#24	RET	chr10	43608978	43615735	-1.39553	10
OS#24	RET	chr10	43617324	89624166	-0.121737	19
OS#25	RET	chr10	43617324	89624166	-0.689045	26
OS#29	RET	chr10	43608978	43615735	-0.657193	10
OS#29	RET	chr10	43617324	89624166	0.327557	20
OS#30	RET	chr10	43608978	43615735	-0.536661	10
OS#30	RET	chr10	43617324	89624166	0.343496	19
OS#31	RET	chr10	43608978	43615735	-1.55946	10
OS#31	RET	chr10	43617324	89624166	0.123273	19
OS#32	RET	chr10	43608978	43615735	-1.26258	12
OS#32	RET	chr10	43617324	89624166	-0.167694	12
OS#02	RHOA	chr3	49405796	138664413	0.52429	26
OS#03	RHOA	chr3	49405796	138664413	0.890281	35
OS#05	RHOA	chr3	49405796	138664413	0.234164	28
OS#06	RHOA	chr3	49405796	138664413	0.302509	36
OS#07	RHOA	chr3	49405796	138664413	0.242203	20
OS#09	RHOA	chr3	49405796	138664413	1.01673	26
OS#10	RHOA	chr3	49405796	138664413	0.266244	18
OS#11	RHOA	chr3	49405796	138664413	0.538959	12
OS#13	RHOA	chr3	49405796	138664413	0.260404	20
OS#14	RHOA	chr3	49405796	138664413	0.272636	20
OS#15	RHOA	chr3	49405796	138664413	0.744771	14
OS#16	RHOA	chr3	49405796	138664413	0.33027	25
OS#17	RHOA	chr3	49405796	49413040	1.12719	17
OS#19	RHOA	chr3	49405796	138664413	0.51033	20
OS#21	RHOA	chr3	49405796	138664413	0.411061	26
OS#25	RHOA	chr3	49405796	138664413	0.432841	26
OS#30	RHOA	chr3	49405796	138664413	0.1154	18
OS#31	RHOA	chr3	49405796	138664413	0.72206	20
OS#32	RHOA	chr3	49405796	138664413	0.833573	15
OS#11	ROS1	chr6	117638202	117638490	-0.30421	10
OS#14	ROS1	chr6	117638202	117638490	0.583663	20
OS#15	ROS1	chr6	117638202	117638490	-1.38748	18
OS#32	ROS1	chr6	117638461	152419849	0.980495	8
OS#02	SMAD4	chr18	48575712	48604866	-0.464539	15
OS#03	SMAD4	chr18	48573349	48586348	-0.382565	12
OS#05	SMAD4	chr18	48573349	48586348	-0.687707	12
OS#06	SMAD4	chr18	48592014	48604866	0.167481	7
OS#07	SMAD4	chr18	48592014	48604866	-0.827262	7
OS#07	SMAD4	chr18	48573349	48584376	-1.11767	9
OS#09	SMAD4	chr18	48592014	48604866	-0.167194	7
OS#09	SMAD4	chr18	48573349	48584376	-0.572479	9
OS#10	SMAD4	chr18	48592014	48604866	0.289839	7
OS#10	SMAD4	chr18	48573349	48584376	-0.228717	9
OS#11	SMAD4	chr18	48573349	48581397	0.119797	9
OS#11	SMAD4	chr18	48591756	48604866	-0.817514	12
OS#13	SMAD4	chr18	48592014	48604866	1.58004	7
OS#13	SMAD4	chr18	48573349	48591786	0.158095	13
OS#14	SMAD4	chr18	48575712	48591786	-0.233798	20
OS#14	SMAD4	chr18	48592014	48604866	0.244534	20
OS#14	SMAD4	chr18	48573349	48575555	-0.91184	20
OS#15	SMAD4	chr18	48584345	48603049	-1.18616	16
OS#16	SMAD4	chr18	48573349	48591786	-0.511449	13
OS#16	SMAD4	chr18	48592014	48604866	0.521769	21
OS#17	SMAD4	chr18	48573349	48593510	-0.968762	16
OS#19	SMAD4	chr18	48575712	48604866	0.111823	15
OS#21	SMAD4	chr18	48573349	48586348	-0.269864	12
OS#24	SMAD4	chr18	48573349	48584376	-0.241046	9
OS#25	SMAD4	chr18	48573349	48586348	-0.251674	12
OS#29	SMAD4	chr18	48575712	48604866	0.168419	15
OS#30	SMAD4	chr18	48592014	48604866	0.137588	7
OS#31	SMAD4	chr18	48592014	48604866	-0.286637	7
OS#31	SMAD4	chr18	48573349	48584376	-0.535559	9
OS#32	SMAD4	chr18	48573349	48584376	-0.16958	10
OS#32	SMAD4	chr18	48592014	48604866	0.298085	11
OS#32	SMAD4	chr18	48584660	48591786	-0.720706	26
OS#02	SMARCB1	chr22	24133908	24145669	-1.11464	6
OS#05	SMARCB1	chr22	24133908	24145669	-1.05842	6
OS#06	SMARCB1	chr22	24133908	24145669	-0.188757	6
OS#07	SMARCB1	chr22	24133908	24145669	-0.743525	6
OS#09	SMARCB1	chr22	24133908	24145669	-0.26924	6
OS#10	SMARCB1	chr22	24133908	24145669	-0.823442	6
OS#11	SMARCB1	chr22	24176252	24176407	1.14998	13
OS#13	SMARCB1	chr22	24133908	24145669	-1.44637	6
OS#14	SMARCB1	chr22	24133908	24145669	-0.866584	22
OS#14	SMARCB1	chr22	24176252	24176407	0.272249	22
OS#15	SMARCB1	chr22	24134086	24176407	0.431365	9
OS#16	SMARCB1	chr22	24133908	24145669	-0.701492	19
OS#19	SMARCB1	chr22	24133908	24145669	-0.846501	6
OS#21	SMARCB1	chr22	24133908	24145669	-0.678361	6
OS#24	SMARCB1	chr22	24133908	24145669	-0.159827	6
OS#25	SMARCB1	chr22	24133908	24145669	0.470274	6
OS#29	SMARCB1	chr22	24133908	24145669	-1.26436	6
OS#30	SMARCB1	chr22	24133908	24145669	-0.882528	6
OS#31	SMARCB1	chr22	24133908	24145669	-1.33645	6
OS#32	SMARCB1	chr22	24133908	24145669	-0.763461	28
OS#32	SMARCB1	chr22	24176252	24176407	1.11629	28
OS#02	SMO	chr7	128845014	140453038	-1.37147	18
OS#03	SMO	chr7	128845014	140453038	-0.418149	24
OS#05	SMO	chr7	128845014	140453038	-0.698424	16
OS#06	SMO	chr7	128845014	140453038	-1.09766	18
OS#07	SMO	chr7	128845014	140453038	-1.23456	18
OS#10	SMO	chr7	128845014	140453038	-1.24252	18
OS#11	SMO	chr7	128845014	140453038	-0.38283	14
OS#13	SMO	chr7	128845014	140453038	-1.02888	18
OS#14	SMO	chr7	128845014	140453038	-1.52731	22
OS#15	SMO	chr7	128845014	140453038	-0.724209	7
OS#16	SMO	chr7	128845014	140453038	-1.26057	18
OS#17	SMO	chr7	128845014	140453038	0.269115	24
OS#19	SMO	chr7	128845014	140453038	-1.49785	17
OS#21	SMO	chr7	128845014	140453038	-1.60041	18
OS#24	SMO	chr7	128845014	140453038	-1.31866	18
OS#25	SMO	chr7	128845014	140453038	-0.650749	18
OS#29	SMO	chr7	128845014	140453038	-1.02475	18
OS#30	SMO	chr7	128845014	140453038	-1.03527	18
OS#31	SMO	chr7	128845014	140453038	-0.886662	18
OS#32	SMO	chr7	128845014	140453038	-1.22797	15
OS#03	SRC	chr20	36031446	54945535	0.64948	10
OS#11	SRC	chr20	36031446	54945535	0.66344	8
OS#16	SRC	chr20	36031446	54945535	1.53521	10
OS#02	STK11	chr19	1207239	1221942	-0.19831	10
OS#02	STK11	chr19	1222948	3118866	1.02911	17
OS#03	STK11	chr19	1207239	3118866	1.07137	22
OS#05	STK11	chr19	1207239	3118866	0.912247	14
OS#06	STK11	chr19	1207239	3118866	0.575018	21
OS#07	STK11	chr19	1221165	3118866	0.571802	19
OS#09	STK11	chr19	1207239	1221191	-0.107764	9
OS#09	STK11	chr19	1221922	3118866	0.681169	18
OS#10	STK11	chr19	1207239	3118866	0.868494	14
OS#11	STK11	chr19	1207239	3118866	1.17261	9
OS#13	STK11	chr19	1207239	1220856	-0.701947	8
OS#14	STK11	chr19	1207239	1220856	0.118419	23
OS#14	STK11	chr19	1221165	3118866	0.715792	23
OS#15	STK11	chr19	1207239	3118866	1.18723	12
OS#19	STK11	chr19	1207239	3118866	0.745729	27
OS#21	STK11	chr19	1207239	3118866	1.00752	22
OS#24	STK11	chr19	1207239	3118866	0.373928	21
OS#25	STK11	chr19	1207239	1221191	0.33561	9
OS#25	STK11	chr19	1221922	3118866	0.656389	13
OS#29	STK11	chr19	1207239	3118866	0.11076	21
OS#30	STK11	chr19	1207239	3118866	0.276755	21
OS#31	STK11	chr19	1207239	3118866	0.687837	21
OS#32	STK11	chr19	1207239	3118866	0.480351	18
OS#02	TERT	chr5	1295127	67586476	0.865821	22
OS#03	TERT	chr5	1295127	67586476	-0.326829	22
OS#05	TERT	chr5	1295127	67586476	1.45317	22
OS#06	TERT	chr5	1295127	67586476	0.465977	22
OS#07	TERT	chr5	1295127	67586476	0.982949	22
OS#09	TERT	chr5	1295127	67586476	0.835271	22
OS#10	TERT	chr5	1295127	67586476	0.932917	22
OS#11	TERT	chr5	1295127	67586476	1.61216	12
OS#13	TERT	chr5	1295127	67586476	0.958367	13
OS#14	TERT	chr5	1295127	67586476	0.826223	29
OS#15	TERT	chr5	1295127	67586476	-0.189061	15
OS#16	TERT	chr5	1295127	67586476	0.760525	13
OS#19	TERT	chr5	1295127	67586476	0.342787	23
OS#24	TERT	chr5	1295127	67586476	0.46052	23
OS#29	TERT	chr5	1295127	67586476	1.27765	22
OS#30	TERT	chr5	1295127	67586476	1.14477	22
OS#31	TERT	chr5	1295127	67586476	0.438145	23
OS#32	TERT	chr5	1295127	67586476	1.06599	16
OS#02	TP53	chr17	7572831	7577639	0.649729	9
OS#02	TP53	chr17	7578133	37871507	-0.207982	23
OS#03	TP53	chr17	7577617	37871507	1.00556	24
OS#05	TP53	chr17	7572831	7577639	1.18583	9
OS#05	TP53	chr17	7578133	37871507	-0.215564	23
OS#06	TP53	chr17	7572831	7577639	0.836258	9
OS#06	TP53	chr17	7578133	37871507	-0.220787	23
OS#07	TP53	chr17	7572831	7577639	1.24589	9
OS#09	TP53	chr17	7572831	7577639	0.925457	9
OS#09	TP53	chr17	7578133	37871507	-0.35563	23
OS#10	TP53	chr17	7572831	7577639	0.841137	9
OS#10	TP53	chr17	7578133	37871507	-0.199844	23
OS#11	TP53	chr17	7572831	7577639	0.70639	10
OS#11	TP53	chr17	7578133	37871507	0.707688	15
OS#13	TP53	chr17	7572831	7577639	1.55189	9
OS#13	TP53	chr17	7578133	37871507	-0.254002	23
OS#14	TP53	chr17	7572831	7577639	1.21512	29
OS#15	TP53	chr17	7578133	37871507	1.11022	12
OS#15	TP53	chr17	7572831	7577639	0.49442	13
OS#16	TP53	chr17	7572831	7577639	1.3143	9
OS#17	TP53	chr17	7572831	7577398	0.45638	8
OS#17	TP53	chr17	7577617	37871507	1.07487	24
OS#19	TP53	chr17	7572831	7577639	1.0494	9
OS#19	TP53	chr17	7578133	37871507	0.450883	23
OS#21	TP53	chr17	7572831	7577639	0.35714	9
OS#21	TP53	chr17	7578133	37871507	0.312285	23
OS#24	TP53	chr17	7572831	7577639	0.865602	9
OS#24	TP53	chr17	7578133	37871507	-0.101677	23
OS#25	TP53	chr17	7572831	7577639	0.47316	9
OS#25	TP53	chr17	7578133	37871507	0.889629	23
OS#29	TP53	chr17	7572831	7577639	0.832406	9
OS#29	TP53	chr17	7578133	37871507	-0.117756	23
OS#30	TP53	chr17	7572831	7577639	0.999787	9
OS#30	TP53	chr17	7578133	37871507	-0.137736	23
OS#31	TP53	chr17	7572831	7577639	0.795743	9
OS#31	TP53	chr17	7578133	37871507	-0.429739	23
OS#32	TP53	chr17	7572831	7577639	0.181804	9
OS#32	TP53	chr17	7578133	7579764	-2.21902	25
OS#32	TP53	chr17	7579811	37871507	0.162146	25
OS#02	VHL	chr3	10183608	37067031	-1.92069	7
OS#03	VHL	chr3	10183608	37067031	0.890281	35
OS#05	VHL	chr3	10183608	10191719	-1.7818	6
OS#06	VHL	chr3	10183608	37067031	-1.33712	7
OS#07	VHL	chr3	10183608	10191719	-1.24323	6
OS#09	VHL	chr3	10183608	37067031	-0.647717	8
OS#10	VHL	chr3	10183608	37067031	-1.25755	8
OS#11	VHL	chr3	10183608	37067031	0.538959	9
OS#13	VHL	chr3	10183608	10191719	-0.935635	6
OS#14	VHL	chr3	10183608	10191719	-1.45002	13
OS#15	VHL	chr3	10183608	37067031	0.744771	13
OS#16	VHL	chr3	10183608	37067031	0.33027	25
OS#17	VHL	chr3	10183608	37067031	1.12719	17
OS#19	VHL	chr3	10183608	10191719	-1.56265	6
OS#21	VHL	chr3	10183608	37067031	0.411061	26
OS#24	VHL	chr3	10183608	10191719	-1.70812	6
OS#25	VHL	chr3	10183608	37067031	0.432841	26
OS#29	VHL	chr3	10183608	10191719	-1.90057	6
OS#30	VHL	chr3	10183608	37067031	-0.998776	8
OS#31	VHL	chr3	10183608	10191719	-0.853144	6
OS#32	VHL	chr3	10183608	37067031	-0.921227	16

## Sheet: Supplementary Table CN PDX
Supplementary Table 1b : Summary of CN in patients and PDXs samples
sample	gene	chrom	start	end	log2-ratio	segment_probes
PDX-OS#17	ABL1	chr9	133738121	133750468	1.45581	7
PDX-OS#11	ABL1	chr9	133738121	139390507	-0.859187	8
PDX-OS#07	ABL1	chr9	133738121	133750248	-1.13634	9
PDX-OS#15	ABL1	chr9	133738121	133750468	-0.753412	9
PDX-OS#21	ABL1	chr9	133738121	139390507	-0.537942	9
PDX-OS#03	ABL1	chr9	133738121	139390507	-0.615024	10
PDX-OS#32	ABL1	chr9	133738121	139390507	-0.693197	10
PDX-OS#05	ABL1	chr9	133738121	139390507	-1.39835	12
PDX-OS#02	ABL1	chr9	133738121	139390507	-1.20165	15
PDX-OS#07	ABL1	chr9	133750447	139390507	-1.0742	16
PDX-OS#31	ABL1	chr9	133750447	139390507	-1.18198	16
PDX-OS#09	ABL1	chr9	133738121	139390507	-0.571888	19
PDX-OS#13	ABL1	chr9	133738121	139390507	-1.12993	21
PDX-OS#10	ABL1	chr9	133738121	139390507	-0.62803	22
PDX-OS#14	ABL1	chr9	133738121	139390507	-1.38936	22
PDX-OS#19	ABL1	chr9	133738121	139390507	-0.716593	22
PDX-OS#25	ABL1	chr9	133738121	139390507	-0.975437	22
PDX-OS#29	ABL1	chr9	133738121	139390507	-0.986691	22
PDX-OS#30	ABL1	chr9	133738121	139390507	-0.927529	22
PDX-OS#06	ABL1	chr9	133738121	139390507	-0.895553	26
PDX-OS#16	ABL1	chr9	133738121	139390507	-1.42084	26
PDX-OS#24	ABL1	chr9	133738121	139390507	-0.710952	26
PDX-OS#21	AKT1	chr14	105241370	105246419	0.779223	8
PDX-OS#02	AKT1	chr14	105241370	105246419	0.209516	12
PDX-OS#11	AKT1	chr14	105241370	105246419	0.571267	15
PDX-OS#05	AKT1	chr14	105241370	105246419	0.604417	16
PDX-OS#03	ALK	chr2	29432577	29443818	0.26984	26
PDX-OS#07	ALK	chr2	29432577	29443818	-0.394236	6
PDX-OS#10	ALK	chr2	29432577	29443818	-0.169772	6
PDX-OS#13	ALK	chr2	29432577	29443818	-0.494273	6
PDX-OS#17	ALK	chr2	29432577	29443818	-0.579847	6
PDX-OS#19	ALK	chr2	29432577	29443818	-0.676805	6
PDX-OS#25	ALK	chr2	29432577	29443818	-0.377544	6
PDX-OS#31	ALK	chr2	29432577	29443818	0.62176	6
PDX-OS#02	ALK	chr2	29445183	209113050	-1.1419	10
PDX-OS#21	ALK	chr2	29432577	29443818	-0.322558	14
PDX-OS#11	ALK	chr2	29445183	209113050	-0.558861	15
PDX-OS#31	ALK	chr2	29445183	209113050	-1.061	16
PDX-OS#03	ALK	chr2	29445183	209113050	-0.781251	17
PDX-OS#13	ALK	chr2	29445183	209113050	-1.4456	17
PDX-OS#24	ALK	chr2	29445323	209113050	-0.605579	17
PDX-OS#06	ALK	chr2	29445183	209113050	-1.5195	18
PDX-OS#07	ALK	chr2	29445183	209113050	-0.845577	18
PDX-OS#09	ALK	chr2	29445183	209113050	-1.02056	18
PDX-OS#10	ALK	chr2	29445183	209113050	-0.738119	18
PDX-OS#15	ALK	chr2	29445183	209113050	-0.837139	18
PDX-OS#16	ALK	chr2	29445183	209113050	-1.0816	18
PDX-OS#19	ALK	chr2	29445183	209113050	-0.909451	18
PDX-OS#25	ALK	chr2	29445183	209113050	-1.05316	18
PDX-OS#32	ALK	chr2	29445183	209113050	-0.60532	18
PDX-OS#02	ALK	chr2	29432577	29443818	-0.276255	19
PDX-OS#29	ALK	chr2	29432577	209113050	-0.988418	21
PDX-OS#30	ALK	chr2	29432577	209113050	-0.895739	21
PDX-OS#05	ALK	chr2	29432577	29443818	-0.411798	22
PDX-OS#06	ALK	chr2	29432577	29443818	-0.721085	22
PDX-OS#14	ALK	chr2	29432577	209113050	-0.161021	22
PDX-OS#17	ALK	chr2	29445183	209113050	-1.0079	24
PDX-OS#21	ALK	chr2	29445183	209113050	-0.786343	25
PDX-OS#05	ALK	chr2	29445183	209113050	-1.33883	26
PDX-OS#11	ALK	chr2	29432577	29443818	-0.253879	33
PDX-OS#31	APC	chr5	112173186	112174624	-0.772783	9
PDX-OS#07	APC	chr5	112173186	112173797	0.639341	11
PDX-OS#19	APC	chr5	112173186	112173797	-0.514196	11
PDX-OS#32	APC	chr5	112173186	112173797	0.398509	11
PDX-OS#02	APC	chr5	112173186	112173664	0.621296	14
PDX-OS#05	APC	chr5	112173634	149433625	-0.516074	15
PDX-OS#11	APC	chr5	112173634	149433625	-0.678805	15
PDX-OS#16	APC	chr5	112173186	112173797	0.579637	16
PDX-OS#06	APC	chr5	112173186	112173797	-0.421424	21
PDX-OS#15	APC	chr5	112173186	112173220	0.899698	21
PDX-OS#09	APC	chr5	112173186	112173445	1.13076	22
PDX-OS#10	APC	chr5	112173186	112173445	0.939551	22
PDX-OS#14	APC	chr5	112173186	112173445	0.868469	22
PDX-OS#21	APC	chr5	112173634	149433625	-0.395553	22
PDX-OS#25	APC	chr5	112173186	112173445	0.639891	22
PDX-OS#29	APC	chr5	112173186	112173445	1.32285	22
PDX-OS#30	APC	chr5	112173186	112173445	1.3187	22
PDX-OS#11	APC	chr5	112173186	112173445	0.936998	23
PDX-OS#13	APC	chr5	112174655	112180031	-0.68068	23
PDX-OS#17	APC	chr5	112174655	112180031	-0.6422	23
PDX-OS#24	APC	chr5	112173186	112173664	0.547664	23
PDX-OS#13	APC	chr5	112173186	112174624	-0.968113	24
PDX-OS#05	APC	chr5	112173186	112173445	1.17475	26
PDX-OS#17	APC	chr5	112173186	112174624	-0.898084	27
PDX-OS#21	APC	chr5	112173186	112173445	0.909259	28
PDX-OS#31	APC	chr5	112174655	149433625	-0.20328	28
PDX-OS#03	APC	chr5	112174215	149433625	-0.457222	30
PDX-OS#06	APC	chr5	112174066	149433625	-1.34011	31
PDX-OS#07	APC	chr5	112174066	149433625	-0.157465	31
PDX-OS#16	APC	chr5	112174066	149433625	-1.0319	31
PDX-OS#19	APC	chr5	112174066	149433625	-1.46021	31
PDX-OS#32	APC	chr5	112174066	149433625	-0.447816	31
PDX-OS#02	APC	chr5	112173765	149433625	-1.10185	32
PDX-OS#24	APC	chr5	112173765	149433625	-0.626828	32
PDX-OS#09	APC	chr5	112173634	149433625	-0.937105	33
PDX-OS#10	APC	chr5	112173634	149433625	-0.286209	33
PDX-OS#14	APC	chr5	112173634	149433625	-0.477586	33
PDX-OS#25	APC	chr5	112173634	149433625	-1.44197	33
PDX-OS#15	APC	chr5	112173410	149433625	-1.38492	34
PDX-OS#06	ATM	chr11	108117629	108119915	0.594917	6
PDX-OS#09	ATM	chr11	108117629	108119915	1.05	6
PDX-OS#10	ATM	chr11	108117629	108119915	0.615525	6
PDX-OS#15	ATM	chr11	108117629	108119915	0.792302	6
PDX-OS#16	ATM	chr11	108117629	108119915	1.16048	6
PDX-OS#17	ATM	chr11	108117629	108137891	1.2443	6
PDX-OS#19	ATM	chr11	108117629	108119915	0.765137	6
PDX-OS#24	ATM	chr11	108117629	108119915	1.26702	6
PDX-OS#29	ATM	chr11	108117629	108119915	0.553166	6
PDX-OS#30	ATM	chr11	108117629	108119915	0.48574	6
PDX-OS#32	ATM	chr11	108117629	108119915	1.05611	6
PDX-OS#21	ATM	chr11	108205789	108236274	0.519737	6
PDX-OS#03	ATM	chr11	108117629	108123728	0.194973	7
PDX-OS#07	ATM	chr11	108117629	108123728	0.907217	7
PDX-OS#14	ATM	chr11	108117629	108123728	0.400528	7
PDX-OS#25	ATM	chr11	108117629	108123728	0.915198	7
PDX-OS#06	ATM	chr11	108205789	108236274	0.560279	8
PDX-OS#07	ATM	chr11	108205789	108236274	0.962099	8
PDX-OS#13	ATM	chr11	108205789	108236274	1.32243	8
PDX-OS#16	ATM	chr11	108205789	108236274	0.911826	8
PDX-OS#17	ATM	chr11	108205789	108236274	1.54967	8
PDX-OS#19	ATM	chr11	108205789	108236274	0.86958	8
PDX-OS#29	ATM	chr11	108205789	108236274	0.338053	8
PDX-OS#30	ATM	chr11	108205789	108236274	0.409233	8
PDX-OS#31	ATM	chr11	108205789	108236274	2.03126	8
PDX-OS#32	ATM	chr11	108205789	108236274	1.09579	8
PDX-OS#21	ATM	chr11	108123704	108205751	-0.753514	8
PDX-OS#25	ATM	chr11	108205722	108236274	1.31675	9
PDX-OS#03	ATM	chr11	108204568	108236274	0.519996	10
PDX-OS#09	ATM	chr11	108204568	108236274	1.38679	10
PDX-OS#10	ATM	chr11	108204568	108236274	0.806924	10
PDX-OS#14	ATM	chr11	108204568	108236274	0.720754	10
PDX-OS#15	ATM	chr11	108204568	108236274	0.793924	10
PDX-OS#24	ATM	chr11	108204568	108236274	1.36255	10
PDX-OS#03	ATM	chr11	108137861	108201085	-0.745743	12
PDX-OS#14	ATM	chr11	108137861	108201085	-0.572481	12
PDX-OS#10	ATM	chr11	108123704	108201085	-0.490087	13
PDX-OS#15	ATM	chr11	108123704	108201085	-0.51986	13
PDX-OS#17	ATM	chr11	108138005	108205751	-0.399459	13
PDX-OS#25	ATM	chr11	108137861	108204603	-0.194724	13
PDX-OS#02	ATM	chr11	108117629	108123728	1.3124	14
PDX-OS#07	ATM	chr11	108137861	108205751	-0.393502	14
PDX-OS#11	ATM	chr11	108123704	108201085	-0.302224	14
PDX-OS#13	ATM	chr11	108137861	108205751	-0.304975	14
PDX-OS#06	ATM	chr11	108123704	108205751	-0.787725	15
PDX-OS#16	ATM	chr11	108123704	108205751	-0.535538	15
PDX-OS#19	ATM	chr11	108123704	108205751	-0.449472	15
PDX-OS#29	ATM	chr11	108123704	108205751	-0.975941	15
PDX-OS#30	ATM	chr11	108123704	108205751	-0.912963	15
PDX-OS#32	ATM	chr11	108123704	108205751	-0.213883	15
PDX-OS#02	ATM	chr11	108137861	108204603	0.279361	16
PDX-OS#05	ATM	chr11	108123704	108201085	-0.696414	18
PDX-OS#31	ATM	chr11	108117629	108205751	0.762278	19
PDX-OS#05	ATM	chr11	108204568	108236274	0.639458	22
PDX-OS#11	ATM	chr11	108204568	108236274	1.05531	22
PDX-OS#02	ATM	chr11	108205722	108236274	1.04382	25
PDX-OS#05	ATM	chr11	108117629	108119915	0.494774	33
PDX-OS#11	ATM	chr11	108117629	108119915	0.805052	33
PDX-OS#21	ATM	chr11	108117629	108119915	0.778573	42
PDX-OS#03	AURKA	chr20	54948669	57480431	1.91863	9
PDX-OS#06	AURKA	chr20	54948669	57480431	0.766648	9
PDX-OS#09	AURKA	chr20	54948669	57480431	1.37501	9
PDX-OS#13	AURKA	chr20	54945514	57480431	1.30431	9
PDX-OS#14	AURKA	chr20	54948669	57480431	0.813705	9
PDX-OS#19	AURKA	chr20	54948669	57480431	0.774145	9
PDX-OS#30	AURKA	chr20	54948669	57480431	0.83125	9
PDX-OS#16	AURKA	chr20	54945514	57480431	1.3094	10
PDX-OS#17	AURKA	chr20	54945514	57480431	2.29298	10
PDX-OS#31	AURKA	chr20	54945514	57480431	1.06099	10
PDX-OS#07	AURKA	chr20	54948669	57480431	-0.127369	13
PDX-OS#10	AURKA	chr20	54948669	57480431	0.701735	13
PDX-OS#15	AURKA	chr20	54948669	57480431	0.463116	13
PDX-OS#24	AURKA	chr20	54948669	57480431	1.18093	13
PDX-OS#25	AURKA	chr20	54948669	57480431	0.586234	13
PDX-OS#29	AURKA	chr20	54948669	57480431	0.743182	13
PDX-OS#32	AURKA	chr20	54948669	57480431	1.29557	13
PDX-OS#11	AURKA	chr20	54948669	57480431	1.46864	14
PDX-OS#11	AURKA	chr20	54945514	54945535	1.29973	16
PDX-OS#21	AURKA	chr20	54948669	57480431	1.20581	17
PDX-OS#02	AURKA	chr20	54945514	57480431	1.48177	18
PDX-OS#21	AURKA	chr20	54945514	54945535	0.87717	18
PDX-OS#05	AURKA	chr20	54948669	57480431	1.15503	19
PDX-OS#05	AURKA	chr20	54945514	54945535	1.2	20
PDX-OS#05	BRAF	chr7	140481542	148508703	-1.27117	14
PDX-OS#09	BRAF	chr7	140453017	148508703	-1.82107	17
PDX-OS#19	BRAF	chr7	140453017	148508703	-1.5109	17
PDX-OS#03	BRAF	chr7	140453017	148508703	-1.48857	18
PDX-OS#06	BRAF	chr7	140453017	148508703	-1.2178	18
PDX-OS#07	BRAF	chr7	140453017	148508703	-1.14915	18
PDX-OS#10	BRAF	chr7	140453017	148508703	-1.23888	18
PDX-OS#14	BRAF	chr7	140453017	148508703	-1.40457	18
PDX-OS#15	BRAF	chr7	140453017	148508703	-0.93732	18
PDX-OS#16	BRAF	chr7	140453017	148508703	-1.10437	18
PDX-OS#24	BRAF	chr7	140453017	148508703	-0.686373	18
PDX-OS#25	BRAF	chr7	140453017	148508703	-0.890476	18
PDX-OS#29	BRAF	chr7	140453017	148508703	-0.767521	18
PDX-OS#30	BRAF	chr7	140453017	148508703	-0.74833	18
PDX-OS#32	BRAF	chr7	140453017	148508703	-1.28846	18
PDX-OS#02	BRAF	chr7	140453017	148508703	-1.20827	19
PDX-OS#17	BRAF	chr7	140453017	148508703	-0.604399	25
PDX-OS#31	BRAF	chr7	140453017	148508703	-0.433244	27
PDX-OS#05	BRAF	chr7	140453017	140481299	-0.874769	32
PDX-OS#11	BRAF	chr7	140453017	148508703	-1.00404	33
PDX-OS#21	BRAF	chr7	140453017	148508703	-1.00818	35
PDX-OS#13	BRAF	chr7	140453017	148508703	-1.08705	36
PDX-OS#06	CCND1	chr11	69470994	108117659	0.594917	6
PDX-OS#09	CCND1	chr11	69470994	108117659	1.05	6
PDX-OS#10	CCND1	chr11	69470994	108117659	0.615525	6
PDX-OS#15	CCND1	chr11	69470994	108117659	0.792302	6
PDX-OS#16	CCND1	chr11	69470994	108117659	1.16048	6
PDX-OS#17	CCND1	chr11	69470994	108117659	1.2443	6
PDX-OS#19	CCND1	chr11	69470994	108117659	0.765137	6
PDX-OS#24	CCND1	chr11	69470994	108117659	1.26702	6
PDX-OS#29	CCND1	chr11	69470994	108117659	0.553166	6
PDX-OS#30	CCND1	chr11	69470994	108117659	0.48574	6
PDX-OS#32	CCND1	chr11	69470994	108117659	1.05611	6
PDX-OS#03	CCND1	chr11	69470994	108117659	0.194973	7
PDX-OS#07	CCND1	chr11	69470994	108117659	0.907217	7
PDX-OS#14	CCND1	chr11	69470994	108117659	0.400528	7
PDX-OS#25	CCND1	chr11	69470994	108117659	0.915198	7
PDX-OS#31	CCND1	chr11	69470994	108117659	0.762278	19
PDX-OS#02	CCND1	chr11	69470994	108117659	1.3124	23
PDX-OS#05	CCND1	chr11	69470994	108117659	0.494774	24
PDX-OS#11	CCND1	chr11	69470994	108117659	0.805052	25
PDX-OS#21	CCND1	chr11	69470994	108117659	0.778573	26
PDX-OS#13	CCNE1	chr19	30303989	30314708	1.67895	8
PDX-OS#17	CCNE1	chr19	30303989	30314708	3.45692	8
PDX-OS#06	CCNE1	chr19	30303839	30314708	1.68532	9
PDX-OS#16	CCNE1	chr19	30303839	30314708	1.63317	9
PDX-OS#24	CCNE1	chr19	30303839	30314708	3.25313	9
PDX-OS#29	CCNE1	chr19	30303839	30314708	2.03241	9
PDX-OS#30	CCNE1	chr19	30303839	30314708	2.02429	9
PDX-OS#31	CCNE1	chr19	30303839	30314708	3.14153	9
PDX-OS#02	CCNE1	chr19	30303688	30312623	1.82865	12
PDX-OS#02	CCNE1	chr19	30312729	30314708	1.21332	12
PDX-OS#03	CCNE1	chr19	30303688	30312623	0.305622	12
PDX-OS#16	CCNE1	chr19	30303688	30303712	0.75425	13
PDX-OS#10	CCNE1	chr19	30303688	30314708	0.350365	16
PDX-OS#14	CCNE1	chr19	30303688	30314708	0.309178	16
PDX-OS#09	CCNE1	chr19	30303688	30312623	0.5622	18
PDX-OS#15	CCNE1	chr19	30303688	30312623	0.932167	18
PDX-OS#32	CCNE1	chr19	30303688	30312623	0.914973	18
PDX-OS#07	CCNE1	chr19	30303688	30312623	0.806447	19
PDX-OS#06	CCNE1	chr19	30303688	30303712	0.517235	21
PDX-OS#24	CCNE1	chr19	30303688	30303712	0.787139	21
PDX-OS#29	CCNE1	chr19	30303688	30303712	0.176944	21
PDX-OS#30	CCNE1	chr19	30303688	30303712	0.171264	21
PDX-OS#31	CCNE1	chr19	30303688	30303712	0.690939	21
PDX-OS#17	CCNE1	chr19	30303688	30303860	1.85386	22
PDX-OS#19	CCNE1	chr19	30303688	30312623	0.854836	27
PDX-OS#05	CCNE1	chr19	30303688	30312623	0.33417	27
PDX-OS#11	CCNE1	chr19	30303688	30312623	0.815574	28
PDX-OS#21	CCNE1	chr19	30303839	30314708	1.08815	29
PDX-OS#21	CCNE1	chr19	30303688	30303712	0.522781	30
PDX-OS#13	CDH1	chr16	68771212	68842296	1.08421	6
PDX-OS#17	CDH1	chr16	68771212	68842296	1.28113	6
PDX-OS#31	CDH1	chr16	68771212	68842296	1.93568	6
PDX-OS#03	CDH1	chr16	68853130	68867446	0.918134	9
PDX-OS#07	CDH1	chr16	68853130	68867446	1.22209	9
PDX-OS#09	CDH1	chr16	68853130	68867446	0.526219	9
PDX-OS#10	CDH1	chr16	68853130	68867446	0.951954	9
PDX-OS#14	CDH1	chr16	68853130	68867446	0.802483	9
PDX-OS#15	CDH1	chr16	68853130	68867446	0.512133	9
PDX-OS#16	CDH1	chr16	68853130	68867446	1.1327	9
PDX-OS#17	CDH1	chr16	68853130	68867446	0.50855	9
PDX-OS#19	CDH1	chr16	68853130	68867446	0.595221	9
PDX-OS#24	CDH1	chr16	68853130	68867446	0.547177	9
PDX-OS#25	CDH1	chr16	68853130	68867446	1.56215	9
PDX-OS#29	CDH1	chr16	68853130	68867446	1.34029	9
PDX-OS#30	CDH1	chr16	68853130	68867446	1.35343	9
PDX-OS#31	CDH1	chr16	68853130	68867446	1.00193	9
PDX-OS#32	CDH1	chr16	68853130	68867446	1.19054	9
PDX-OS#02	CDH1	chr16	68853130	68867446	0.73091	12
PDX-OS#02	CDH1	chr16	68771212	68835542	1.13186	13
PDX-OS#05	CDH1	chr16	68853130	68867446	0.782501	14
PDX-OS#17	CDH1	chr16	68842492	68849702	1.17417	15
PDX-OS#30	CDH1	chr16	68835807	68849702	0.11637	17
PDX-OS#11	CDH1	chr16	68771212	68835542	1.33574	18
PDX-OS#21	CDH1	chr16	68853130	68867446	0.904056	19
PDX-OS#21	CDH1	chr16	68771212	68835542	1.32069	20
PDX-OS#05	CDH1	chr16	68771212	68835542	1.37906	25
PDX-OS#11	CDH1	chr16	68853130	68867446	0.939852	42
PDX-OS#03	CDK4	chr12	58142929	58142952	1.87172	9
PDX-OS#03	CDK4	chr12	58143292	69203165	2.76181	12
PDX-OS#14	CDK4	chr12	58142929	69203165	2.57596	14
PDX-OS#09	CDK4	chr12	58142929	58145157	-0.946705	15
PDX-OS#09	CDK4	chr12	58145505	69203165	0.832608	15
PDX-OS#10	CDK4	chr12	58142929	58145157	-0.421631	15
PDX-OS#10	CDK4	chr12	58145505	69203165	0.923543	15
PDX-OS#32	CDK4	chr12	58142929	58145157	1.29048	15
PDX-OS#32	CDK4	chr12	58145505	69203165	0.689595	15
PDX-OS#06	CDK4	chr12	58142929	58145531	1.0267	16
PDX-OS#07	CDK4	chr12	58142929	58145531	0.921406	16
PDX-OS#13	CDK4	chr12	58142929	58145531	0.531478	16
PDX-OS#15	CDK4	chr12	58142929	58145531	0.977744	16
PDX-OS#16	CDK4	chr12	58142929	58145531	0.988529	16
PDX-OS#19	CDK4	chr12	58142929	58145531	1.20275	16
PDX-OS#24	CDK4	chr12	58142929	58145531	0.56202	16
PDX-OS#30	CDK4	chr12	58142929	58145531	1.42915	16
PDX-OS#31	CDK4	chr12	58142929	58145531	0.730378	16
PDX-OS#29	CDK4	chr12	58142929	69203165	1.38038	17
PDX-OS#25	CDK4	chr12	58142929	69203165	2.0846	21
PDX-OS#17	CDK4	chr12	58142929	69203165	1.73153	22
PDX-OS#05	CDK4	chr12	58142929	58145531	1.20178	24
PDX-OS#02	CDK4	chr12	58142929	58145531	0.808624	25
PDX-OS#11	CDK4	chr12	58142929	69203165	1.33727	26
PDX-OS#21	CDK4	chr12	58142929	58145531	0.637705	28
PDX-OS#14	CDKN2A	chr9	21968257	80409373	-2.40884	7
PDX-OS#14	CDKN2A	chr9	21968160	21968190	0.162229	7
PDX-OS#15	CDKN2A	chr9	21968160	21968190	-1.91868	7
PDX-OS#25	CDKN2A	chr9	21968257	80409373	-1.82598	7
PDX-OS#25	CDKN2A	chr9	21968160	21968190	0.339805	7
PDX-OS#32	CDKN2A	chr9	21968160	21968190	-0.822743	7
PDX-OS#07	CDKN2A	chr9	21968160	80409373	-1.893	8
PDX-OS#09	CDKN2A	chr9	21968160	80409373	-0.693	8
PDX-OS#19	CDKN2A	chr9	21968160	80409373	-1.27041	8
PDX-OS#29	CDKN2A	chr9	21968160	80409373	-1.26747	8
PDX-OS#30	CDKN2A	chr9	21968160	80409373	-1.61057	8
PDX-OS#05	CDKN2A	chr9	21968257	80409373	-2.34439	10
PDX-OS#10	CDKN2A	chr9	21968160	80409373	-0.901458	14
PDX-OS#17	CDKN2A	chr9	21968160	80409373	-0.907769	14
PDX-OS#13	CDKN2A	chr9	21968160	80409373	-1.70401	15
PDX-OS#11	CDKN2A	chr9	21968257	80409373	-0.859187	18
PDX-OS#21	CDKN2A	chr9	21968257	80409373	-2.11726	19
PDX-OS#06	CDKN2A	chr9	21968257	80409373	-0.895553	26
PDX-OS#16	CDKN2A	chr9	21968257	80409373	-1.42084	26
PDX-OS#24	CDKN2A	chr9	21968257	80409373	-0.710952	26
PDX-OS#02	CDKN2A	chr9	21968257	80409373	-1.20165	27
PDX-OS#02	CSF1R	chr5	149433604	170837513	-1.10185	10
PDX-OS#05	CSF1R	chr5	149433604	170837513	-0.516074	10
PDX-OS#11	CSF1R	chr5	149433604	170837513	-0.678805	11
PDX-OS#21	CSF1R	chr5	149433604	170837513	-0.395553	12
PDX-OS#31	CSF1R	chr5	149433604	170837513	-0.20328	28
PDX-OS#03	CSF1R	chr5	149433604	170837513	-0.457222	30
PDX-OS#06	CSF1R	chr5	149433604	170837513	-1.34011	31
PDX-OS#07	CSF1R	chr5	149433604	170837513	-0.157465	31
PDX-OS#16	CSF1R	chr5	149433604	170837513	-1.0319	31
PDX-OS#19	CSF1R	chr5	149433604	170837513	-1.46021	31
PDX-OS#32	CSF1R	chr5	149433604	170837513	-0.447816	31
PDX-OS#24	CSF1R	chr5	149433604	170837513	-0.626828	32
PDX-OS#09	CSF1R	chr5	149433604	170837513	-0.937105	33
PDX-OS#10	CSF1R	chr5	149433604	170837513	-0.286209	33
PDX-OS#14	CSF1R	chr5	149433604	170837513	-0.477586	33
PDX-OS#25	CSF1R	chr5	149433604	170837513	-1.44197	33
PDX-OS#15	CSF1R	chr5	149433604	170837513	-1.38492	34
PDX-OS#02	CTNNB1	chr3	41265857	49405824	0.813565	14
PDX-OS#05	CTNNB1	chr3	41265857	49405824	-0.150944	15
PDX-OS#32	CTNNB1	chr3	41265857	49405824	0.738699	17
PDX-OS#21	CTNNB1	chr3	41265857	49405824	0.502574	17
PDX-OS#29	CTNNB1	chr3	41265857	49405824	-0.271002	18
PDX-OS#30	CTNNB1	chr3	41265857	49405824	-0.179533	18
PDX-OS#03	CTNNB1	chr3	41265857	49405824	0.302676	20
PDX-OS#07	CTNNB1	chr3	41265857	49405824	0.523005	20
PDX-OS#10	CTNNB1	chr3	41265857	49405824	0.293697	20
PDX-OS#14	CTNNB1	chr3	41265857	49405824	0.264292	20
PDX-OS#15	CTNNB1	chr3	41265857	49405824	0.607816	20
PDX-OS#19	CTNNB1	chr3	41265857	49405824	0.462912	20
PDX-OS#09	CTNNB1	chr3	41265857	49405824	1.21722	26
PDX-OS#16	CTNNB1	chr3	41265857	49405824	0.993293	26
PDX-OS#17	CTNNB1	chr3	41265857	49405824	0.126369	26
PDX-OS#24	CTNNB1	chr3	41265857	49405824	0.470314	26
PDX-OS#31	CTNNB1	chr3	41265857	49405824	0.690698	26
PDX-OS#25	CTNNB1	chr3	41265857	49405824	0.80281	27
PDX-OS#13	CTNNB1	chr3	41265857	49405824	0.302259	35
PDX-OS#06	CTNNB1	chr3	41265857	49405824	0.387641	36
PDX-OS#11	CTNNB1	chr3	41265857	49405824	0.137251	46
PDX-OS#05	DDR2	chr1	162740035	226252238	1.84435	9
PDX-OS#21	DDR2	chr1	162740035	226252238	1.45451	9
PDX-OS#06	DDR2	chr1	162740035	162748567	1.22301	12
PDX-OS#13	DDR2	chr1	162740035	162741785	0.526312	12
PDX-OS#17	DDR2	chr1	162740035	162741785	0.528997	12
PDX-OS#16	DDR2	chr1	162740035	162742082	0.697879	13
PDX-OS#25	DDR2	chr1	162740035	162742082	0.533783	13
PDX-OS#31	DDR2	chr1	162740035	162742082	1.45011	13
PDX-OS#11	DDR2	chr1	162740035	226252238	2.35755	13
PDX-OS#03	DDR2	chr1	162740035	226252238	1.13427	15
PDX-OS#07	DDR2	chr1	162740035	226252238	1.11627	15
PDX-OS#09	DDR2	chr1	162740035	226252238	2.00416	15
PDX-OS#10	DDR2	chr1	162740035	226252238	1.28227	15
PDX-OS#14	DDR2	chr1	162740035	226252238	1.36437	15
PDX-OS#15	DDR2	chr1	162740035	226252238	0.903469	15
PDX-OS#19	DDR2	chr1	162740035	226252238	2.58677	15
PDX-OS#24	DDR2	chr1	162740035	226252238	1.29989	15
PDX-OS#29	DDR2	chr1	162740035	226252238	1.57588	15
PDX-OS#30	DDR2	chr1	162740035	226252238	1.5597	15
PDX-OS#32	DDR2	chr1	162740035	226252238	1.82372	15
PDX-OS#02	DDR2	chr1	162748536	226252238	1.05953	26
PDX-OS#02	EGFR	chr7	55242526	116339117	-1.33905	26
PDX-OS#05	EGFR	chr7	55210955	55232889	-0.101654	28
PDX-OS#16	EGFR	chr7	55210955	55242400	-0.175631	9
PDX-OS#21	EGFR	chr7	55210955	116339117	-0.84229	9
PDX-OS#05	EGFR	chr7	55233134	116339117	-0.579382	13
PDX-OS#13	EGFR	chr7	55210955	55259607	-0.989885	14
PDX-OS#16	EGFR	chr7	55242526	116339117	-1.35362	15
PDX-OS#07	EGFR	chr7	55210955	116339117	-1.46951	17
PDX-OS#31	EGFR	chr7	55210955	116339117	-1.63846	23
PDX-OS#17	EGFR	chr7	55210955	116339117	-0.48202	25
PDX-OS#03	EGFR	chr7	55210955	116339117	-0.345031	32
PDX-OS#06	EGFR	chr7	55210955	116339117	-0.45306	32
PDX-OS#10	EGFR	chr7	55210955	116339117	-0.356567	32
PDX-OS#14	EGFR	chr7	55210955	116339117	-0.618386	32
PDX-OS#15	EGFR	chr7	55210955	116339117	-1.1505	32
PDX-OS#32	EGFR	chr7	55210955	116339117	-0.992641	32
PDX-OS#19	EGFR	chr7	55210955	116339117	0.265655	33
PDX-OS#21	ERBB2	chr17	37871485	37882961	-0.243924	26
PDX-OS#05	ERBB2	chr17	37871485	37882961	-0.426656	28
PDX-OS#10	ERBB2	chr17	37880131	37882961	0.417541	8
PDX-OS#31	ERBB2	chr17	37871633	37882961	0.946977	9
PDX-OS#02	ERBB2	chr17	37871485	37882961	-0.211419	9
PDX-OS#24	ERBB2	chr17	37871485	37882961	0.464975	12
PDX-OS#32	ERBB2	chr17	37871485	37882961	-0.458756	12
PDX-OS#10	ERBB2	chr17	37871485	37871655	-1.01022	15
PDX-OS#11	ERBB2	chr17	37871485	37882961	-0.509342	15
PDX-OS#03	ERBB2	chr17	37871485	37882961	-0.269031	23
PDX-OS#06	ERBB2	chr17	37871485	37882961	-0.403966	23
PDX-OS#07	ERBB2	chr17	37871485	37882961	0.211818	23
PDX-OS#09	ERBB2	chr17	37871485	37882961	-0.429411	23
PDX-OS#14	ERBB2	chr17	37871485	37882961	-0.124828	23
PDX-OS#16	ERBB2	chr17	37871485	37882961	-0.44218	23
PDX-OS#17	ERBB2	chr17	37871485	37882961	0.509025	23
PDX-OS#19	ERBB2	chr17	37871485	37882961	0.312114	23
PDX-OS#25	ERBB2	chr17	37871485	37882961	0.178521	23
PDX-OS#29	ERBB2	chr17	37871485	37882961	-0.123295	23
PDX-OS#30	ERBB2	chr17	37871485	37882961	-0.158065	23
PDX-OS#13	ERBB2	chr17	37871485	37882961	0.204047	24
PDX-OS#05	ERBB3	chr12	56477507	58142952	-1.20178	26
PDX-OS#17	ERBB3	chr12	56477507	56482321	-0.625737	8
PDX-OS#03	ERBB3	chr12	56477507	58142952	-1.27172	9
PDX-OS#14	ERBB3	chr12	56477507	56482475	-1.52513	9
PDX-OS#25	ERBB3	chr12	56477507	56482475	-1.04316	9
PDX-OS#09	ERBB3	chr12	56477507	58142952	-0.946705	15
PDX-OS#10	ERBB3	chr12	56477507	58142952	-0.421631	15
PDX-OS#32	ERBB3	chr12	56477507	58142952	-1.29048	15
PDX-OS#02	ERBB3	chr12	56477507	58142952	-0.808624	15
PDX-OS#11	ERBB3	chr12	56477507	58142952	-1.33727	15
PDX-OS#21	ERBB3	chr12	56477507	58142952	-0.637705	15
PDX-OS#06	ERBB3	chr12	56477507	58142952	-1.0267	16
PDX-OS#07	ERBB3	chr12	56477507	58142952	-0.921406	16
PDX-OS#13	ERBB3	chr12	56477507	58142952	-0.531478	16
PDX-OS#15	ERBB3	chr12	56477507	58142952	-0.977744	16
PDX-OS#16	ERBB3	chr12	56477507	58142952	-0.988529	16
PDX-OS#19	ERBB3	chr12	56477507	58142952	-1.20275	16
PDX-OS#24	ERBB3	chr12	56477507	58142952	-0.56202	16
PDX-OS#30	ERBB3	chr12	56477507	58142952	-1.42915	16
PDX-OS#31	ERBB3	chr12	56477507	58142952	-0.730378	16
PDX-OS#29	ERBB3	chr12	56477507	58142952	-1.38038	17
PDX-OS#17	ERBB3	chr12	56482446	58142952	1.53153	22
PDX-OS#07	ERBB4	chr2	212589756	212812381	0.60934	6
PDX-OS#09	ERBB4	chr2	212589756	212812381	0.394026	6
PDX-OS#10	ERBB4	chr2	212589756	212812381	0.701083	6
PDX-OS#14	ERBB4	chr2	212589756	212812381	1.23037	6
PDX-OS#15	ERBB4	chr2	212589756	212812381	0.662659	6
PDX-OS#16	ERBB4	chr2	212589756	212812381	0.369491	6
PDX-OS#19	ERBB4	chr2	212589756	212812381	0.698237	6
PDX-OS#24	ERBB4	chr2	212589756	212812381	0.729917	6
PDX-OS#25	ERBB4	chr2	212589756	212812381	0.785953	6
PDX-OS#32	ERBB4	chr2	212589756	212812381	0.911277	6
PDX-OS#21	ERBB4	chr2	212288798	212587182	-0.786343	6
PDX-OS#03	ERBB4	chr2	212587194	212812381	0.492863	7
PDX-OS#13	ERBB4	chr2	212587194	212812381	-1.26378	7
PDX-OS#29	ERBB4	chr2	212587194	212812381	-0.286477	7
PDX-OS#30	ERBB4	chr2	212587194	212812381	-0.244704	7
PDX-OS#21	ERBB4	chr2	212587194	212812381	0.45998	7
PDX-OS#31	ERBB4	chr2	212587153	212812381	-0.440064	8
PDX-OS#02	ERBB4	chr2	212288798	212587219	-1.1419	14
PDX-OS#02	ERBB4	chr2	212589756	212812381	0.707243	14
PDX-OS#05	ERBB4	chr2	212288798	212587219	-1.33883	14
PDX-OS#11	ERBB4	chr2	212589756	212812381	1.05937	14
PDX-OS#31	ERBB4	chr2	212288798	212578555	-1.961	16
PDX-OS#03	ERBB4	chr2	212288798	212587182	-0.781251	17
PDX-OS#13	ERBB4	chr2	212288798	212587182	-1.4456	17
PDX-OS#24	ERBB4	chr2	212288798	212587219	-0.605579	17
PDX-OS#06	ERBB4	chr2	212288798	212587219	-1.5195	18
PDX-OS#07	ERBB4	chr2	212288798	212587219	-0.845577	18
PDX-OS#09	ERBB4	chr2	212288798	212587219	-1.02056	18
PDX-OS#10	ERBB4	chr2	212288798	212587219	-0.738119	18
PDX-OS#15	ERBB4	chr2	212288798	212587219	-0.837139	18
PDX-OS#16	ERBB4	chr2	212288798	212587219	-1.0816	18
PDX-OS#19	ERBB4	chr2	212288798	212587219	-0.909451	18
PDX-OS#25	ERBB4	chr2	212288798	212587219	-1.05316	18
PDX-OS#32	ERBB4	chr2	212288798	212587219	-0.60532	18
PDX-OS#29	ERBB4	chr2	212288798	212587182	-0.988418	21
PDX-OS#30	ERBB4	chr2	212288798	212587182	-0.895739	21
PDX-OS#11	ERBB4	chr2	212288798	212587219	-0.558861	21
PDX-OS#14	ERBB4	chr2	212288798	212587219	-0.161021	22
PDX-OS#17	ERBB4	chr2	212288798	212812381	-1.0079	24
PDX-OS#02	ESR1	chr6	152419819	152420154	0.243948	6
PDX-OS#11	ESR1	chr6	152419819	152420154	0.440607	6
PDX-OS#21	ESR1	chr6	152419819	152420154	0.462416	7
PDX-OS#02	EZH2	chr7	148508679	148508867	-1.20827	6
PDX-OS#09	EZH2	chr7	148508679	148508867	-1.82107	17
PDX-OS#19	EZH2	chr7	148508679	148508867	-1.5109	17
PDX-OS#05	EZH2	chr7	148508679	148508867	-1.27117	17
PDX-OS#03	EZH2	chr7	148508679	148508867	-1.18857	18
PDX-OS#06	EZH2	chr7	148508679	148508867	-1.2178	18
PDX-OS#07	EZH2	chr7	148508679	148508867	-1.14915	18
PDX-OS#10	EZH2	chr7	148508679	148508867	-1.23888	18
PDX-OS#14	EZH2	chr7	148508679	148508867	-1.40457	18
PDX-OS#15	EZH2	chr7	148508679	148508867	-1.33732	18
PDX-OS#16	EZH2	chr7	148508679	148508867	-1.10437	18
PDX-OS#24	EZH2	chr7	148508679	148508867	-0.686373	18
PDX-OS#25	EZH2	chr7	148508679	148508867	-0.890476	18
PDX-OS#29	EZH2	chr7	148508679	148508867	-0.767521	18
PDX-OS#30	EZH2	chr7	148508679	148508867	-0.74833	18
PDX-OS#32	EZH2	chr7	148508679	148508867	-1.28846	18
PDX-OS#11	EZH2	chr7	148508679	148508867	-1.20404	18
PDX-OS#21	EZH2	chr7	148508679	148508867	-1.00818	18
PDX-OS#17	EZH2	chr7	148508679	148508867	-0.604399	25
PDX-OS#31	EZH2	chr7	148508679	148508867	-0.433244	27
PDX-OS#13	EZH2	chr7	148508679	148508867	-1.08705	36
PDX-OS#05	FBXW7	chr4	153243976	153273912	-0.431796	29
PDX-OS#11	FBXW7	chr4	153243976	153273912	0.618326	31
PDX-OS#21	FBXW7	chr4	153243976	153273912	0.50745	31
PDX-OS#31	FBXW7	chr4	153244439	153249444	-0.96287	9
PDX-OS#17	FBXW7	chr4	153243976	153243999	0.63666	14
PDX-OS#31	FBXW7	chr4	153249458	153273912	-0.41592	15
PDX-OS#14	FBXW7	chr4	153249324	153273912	0.967186	17
PDX-OS#02	FBXW7	chr4	153243976	153243999	0.970052	17
PDX-OS#02	FBXW7	chr4	153249458	153273912	-0.382678	18
PDX-OS#02	FBXW7	chr4	153244439	153249444	-1.48465	18
PDX-OS#13	FBXW7	chr4	153244439	153273912	-1.57103	24
PDX-OS#16	FBXW7	chr4	153244439	153273912	-0.383245	24
PDX-OS#17	FBXW7	chr4	153244439	153273912	-0.97282	24
PDX-OS#25	FBXW7	chr4	153244439	153273912	-1.26294	24
PDX-OS#32	FBXW7	chr4	153244439	153273912	-0.520034	24
PDX-OS#19	FBXW7	chr4	153243976	153273912	0.195768	25
PDX-OS#03	FBXW7	chr4	153243976	153243999	1.22841	45
PDX-OS#16	FBXW7	chr4	153243976	153243999	0.338549	45
PDX-OS#25	FBXW7	chr4	153243976	153243999	1.03939	45
PDX-OS#13	FBXW7	chr4	153243976	153243999	-0.561585	54
PDX-OS#32	FBXW7	chr4	153243976	153243999	0.332534	54
PDX-OS#06	FBXW7	chr4	153243976	153273912	0.700948	69
PDX-OS#07	FBXW7	chr4	153243976	153273912	0.261915	69
PDX-OS#09	FBXW7	chr4	153243976	153273912	1.05881	69
PDX-OS#10	FBXW7	chr4	153243976	153273912	0.313478	69
PDX-OS#15	FBXW7	chr4	153243976	153273912	0.301069	69
PDX-OS#24	FBXW7	chr4	153243976	153273912	0.533068	69
PDX-OS#29	FBXW7	chr4	153243976	153273912	0.577622	69
PDX-OS#30	FBXW7	chr4	153243976	153273912	0.888675	69
PDX-OS#05	FGFR1	chr8	38272034	38279505	-1.1317	26
PDX-OS#05	FGFR1	chr8	38282001	128748814	0.553852	29
PDX-OS#02	FGFR1	chr8	38271311	128748814	1.78861	31
PDX-OS#30	FGFR1	chr8	38272034	38282020	-0.5597	6
PDX-OS#30	FGFR1	chr8	38282222	128748814	1.28044	6
PDX-OS#16	FGFR1	chr8	38279271	128748814	1.46998	7
PDX-OS#29	FGFR1	chr8	38272034	38282244	-0.355295	7
PDX-OS#05	FGFR1	chr8	38271311	38271574	0.785811	7
PDX-OS#11	FGFR1	chr8	38271311	128748814	1.28417	7
PDX-OS#21	FGFR1	chr8	38271311	128748814	0.620373	7
PDX-OS#03	FGFR1	chr8	38271311	128748814	-0.345024	12
PDX-OS#06	FGFR1	chr8	38271311	128748814	0.481381	12
PDX-OS#07	FGFR1	chr8	38271311	128748814	0.641242	12
PDX-OS#09	FGFR1	chr8	38271311	128748814	1.52089	12
PDX-OS#13	FGFR1	chr8	38271311	128748814	0.677778	12
PDX-OS#14	FGFR1	chr8	38271311	128748814	0.455174	12
PDX-OS#17	FGFR1	chr8	38271311	128748814	1.37264	12
PDX-OS#19	FGFR1	chr8	38271311	128748814	0.827958	12
PDX-OS#24	FGFR1	chr8	38271311	128748814	1.24853	12
PDX-OS#25	FGFR1	chr8	38271311	128748814	0.718188	12
PDX-OS#31	FGFR1	chr8	38271311	128748814	1.14328	12
PDX-OS#32	FGFR1	chr8	38271311	128748814	0.834031	12
PDX-OS#30	FGFR2	chr10	123257968	123279769	-1.56496	6
PDX-OS#02	FGFR2	chr10	123247477	123247762	-0.228987	6
PDX-OS#03	FGFR2	chr10	123247725	123279769	-1.26156	7
PDX-OS#06	FGFR2	chr10	123247725	123279769	-1.76086	7
PDX-OS#07	FGFR2	chr10	123247725	123279769	-0.883587	7
PDX-OS#10	FGFR2	chr10	123247725	123279769	-1.80316	7
PDX-OS#14	FGFR2	chr10	123247725	123279769	-1.25226	7
PDX-OS#15	FGFR2	chr10	123247725	123279769	-0.964906	7
PDX-OS#16	FGFR2	chr10	123247725	123279769	-1.24515	7
PDX-OS#24	FGFR2	chr10	123247725	123279769	-1.38478	7
PDX-OS#29	FGFR2	chr10	123247725	123279769	-1.43979	7
PDX-OS#32	FGFR2	chr10	123247725	123279769	-1.11873	7
PDX-OS#02	FGFR2	chr10	123257968	123279769	-1.67393	7
PDX-OS#05	FGFR2	chr10	123247477	123279769	-1.14554	7
PDX-OS#09	FGFR2	chr10	123247477	123279769	-1.52467	9
PDX-OS#19	FGFR2	chr10	123247477	123257995	-0.841166	10
PDX-OS#21	FGFR2	chr10	123247725	123279769	-1.05042	12
PDX-OS#21	FGFR2	chr10	123247477	123247498	0.439754	13
PDX-OS#25	FGFR2	chr10	123247477	123279769	-0.540109	14
PDX-OS#13	FGFR2	chr10	123247477	123279769	-0.823235	15
PDX-OS#17	FGFR2	chr10	123247477	123279769	-0.84289	16
PDX-OS#10	FGFR2	chr10	123247477	123247498	0.416466	18
PDX-OS#16	FGFR2	chr10	123247477	123247498	0.459148	18
PDX-OS#06	FGFR2	chr10	123247477	123247498	-0.198694	19
PDX-OS#07	FGFR2	chr10	123247477	123247498	0.466868	19
PDX-OS#15	FGFR2	chr10	123247477	123247498	0.483554	19
PDX-OS#32	FGFR2	chr10	123247477	123247498	-0.39955	19
PDX-OS#11	FGFR2	chr10	123247477	123247498	0.195913	19
PDX-OS#11	FGFR2	chr10	123247725	123279769	-1.33833	22
PDX-OS#31	FGFR2	chr10	123247477	123279769	-0.561698	26
PDX-OS#24	FGFR2	chr10	123247477	123247498	-0.475688	29
PDX-OS#03	FGFR3	chr4	1803529	1808516	-0.696236	9
PDX-OS#06	FGFR3	chr4	1803529	1808516	-1.01969	9
PDX-OS#07	FGFR3	chr4	1803529	1808516	-0.844551	9
PDX-OS#09	FGFR3	chr4	1803529	1808516	-1.12872	9
PDX-OS#10	FGFR3	chr4	1803529	1808516	-1.24572	9
PDX-OS#14	FGFR3	chr4	1803529	1808516	-1.19685	9
PDX-OS#15	FGFR3	chr4	1803529	1808516	-1.2425	9
PDX-OS#16	FGFR3	chr4	1803529	1808516	-1.19363	9
PDX-OS#19	FGFR3	chr4	1803529	1808516	-0.899642	9
PDX-OS#24	FGFR3	chr4	1803529	1808516	-0.631595	9
PDX-OS#25	FGFR3	chr4	1803529	1808516	-1.23106	9
PDX-OS#29	FGFR3	chr4	1803529	1808516	-1.07275	9
PDX-OS#30	FGFR3	chr4	1803529	1808516	-1.11488	9
PDX-OS#17	FGFR3	chr4	1803529	1809020	-0.54832	10
PDX-OS#02	FGFR3	chr4	1803529	55140987	-0.314276	21
PDX-OS#11	FGFR3	chr4	1809000	55140987	0.618326	30
PDX-OS#31	FGFR3	chr4	1803529	55140987	-1.05554	39
PDX-OS#11	FGFR3	chr4	1803529	1808516	-1.06509	39
PDX-OS#19	FGFR3	chr4	1809000	55140987	1.46767	44
PDX-OS#21	FGFR3	chr4	1809000	55140987	0.50745	44
PDX-OS#03	FGFR3	chr4	1809000	55140987	1.22841	45
PDX-OS#16	FGFR3	chr4	1809000	55140987	0.338549	45
PDX-OS#25	FGFR3	chr4	1809000	55140987	1.03939	45
PDX-OS#13	FGFR3	chr4	1803529	55140987	-0.561585	54
PDX-OS#32	FGFR3	chr4	1803529	55140987	0.332534	54
PDX-OS#06	FGFR3	chr4	1809000	55140987	0.700948	69
PDX-OS#07	FGFR3	chr4	1809000	55140987	0.261915	69
PDX-OS#09	FGFR3	chr4	1809000	55140987	1.05881	69
PDX-OS#10	FGFR3	chr4	1809000	55140987	0.313478	69
PDX-OS#15	FGFR3	chr4	1809000	55140987	0.301069	69
PDX-OS#24	FGFR3	chr4	1809000	55140987	0.533068	69
PDX-OS#29	FGFR3	chr4	1809000	55140987	0.577622	69
PDX-OS#30	FGFR3	chr4	1809000	55140987	0.888675	69
PDX-OS#05	FGFR3	chr4	1803529	1808516	-1.61471	69
PDX-OS#05	FGFR3	chr4	1809000	55140987	1.58611	69
PDX-OS#21	FGFR3	chr4	1803529	1808516	-1.06658	69
PDX-OS#03	FLT3	chr13	28592547	28610065	-1.12612	7
PDX-OS#07	FLT3	chr13	28592547	28610065	-0.637946	7
PDX-OS#10	FLT3	chr13	28592547	28610065	-1.20581	7
PDX-OS#13	FLT3	chr13	28608188	48919122	-0.94319	7
PDX-OS#14	FLT3	chr13	28592547	28610065	-0.893737	7
PDX-OS#15	FLT3	chr13	28592547	28610065	-0.749281	7
PDX-OS#17	FLT3	chr13	28592547	28610065	1.4262	7
PDX-OS#24	FLT3	chr13	28592547	28610065	-0.406949	7
PDX-OS#32	FLT3	chr13	28592547	28610065	-0.929096	7
PDX-OS#09	FLT3	chr13	28592547	28610211	-2.37255	8
PDX-OS#29	FLT3	chr13	28592547	48919122	-1.13178	9
PDX-OS#30	FLT3	chr13	28592547	48919122	-1.46114	9
PDX-OS#16	FLT3	chr13	28592547	48919122	-0.255169	10
PDX-OS#25	FLT3	chr13	28592547	48919122	-0.96338	10
PDX-OS#06	FLT3	chr13	28592547	48919122	-0.195048	14
PDX-OS#03	FLT3	chr13	28610184	48919122	-0.499277	16
PDX-OS#07	FLT3	chr13	28610184	48919122	0.480787	16
PDX-OS#10	FLT3	chr13	28610184	48919122	-0.676184	16
PDX-OS#14	FLT3	chr13	28610184	48919122	-0.236819	16
PDX-OS#15	FLT3	chr13	28610184	48919122	0.216906	16
PDX-OS#24	FLT3	chr13	28610184	48919122	0.399435	16
PDX-OS#17	FLT3	chr13	28610184	48919122	-1.43838	18
PDX-OS#31	FLT3	chr13	28592547	48919122	-0.805053	18
PDX-OS#19	FLT3	chr13	28592547	48919122	-1.3121	21
PDX-OS#11	FLT3	chr13	28592547	28610065	-2.18923	39
PDX-OS#21	FLT3	chr13	28592547	28610065	-1.30036	44
PDX-OS#02	FLT3	chr13	28592547	48919122	-0.271257	69
PDX-OS#05	FLT3	chr13	28592547	28610065	-1.40724	69
PDX-OS#05	FLT3	chr13	28610184	48919122	-0.43325	69
PDX-OS#11	FLT3	chr13	28610184	48919122	-1.04565	69
PDX-OS#21	FLT3	chr13	28610184	48919122	-0.374799	69
PDX-OS#05	FOXL2	chr3	138664390	178916561	-0.150944	9
PDX-OS#21	FOXL2	chr3	138664390	178916561	0.502574	9
PDX-OS#11	FOXL2	chr3	138664390	178916561	0.137251	16
PDX-OS#32	FOXL2	chr3	138664390	178916561	0.738699	17
PDX-OS#02	FOXL2	chr3	138664390	178916561	0.813565	17
PDX-OS#29	FOXL2	chr3	138664390	178916561	-0.271002	18
PDX-OS#30	FOXL2	chr3	138664390	178916561	-0.179533	18
PDX-OS#03	FOXL2	chr3	138664390	178916561	0.302676	20
PDX-OS#07	FOXL2	chr3	138664390	178916561	0.523005	20
PDX-OS#10	FOXL2	chr3	138664390	178916561	0.293697	20
PDX-OS#14	FOXL2	chr3	138664390	178916561	0.264292	20
PDX-OS#15	FOXL2	chr3	138664390	178916561	0.607816	20
PDX-OS#19	FOXL2	chr3	138664390	178916561	0.462912	20
PDX-OS#09	FOXL2	chr3	138664390	178916561	1.21722	26
PDX-OS#16	FOXL2	chr3	138664390	178916561	0.993293	26
PDX-OS#17	FOXL2	chr3	138664390	178916561	0.126369	26
PDX-OS#24	FOXL2	chr3	138664390	178916561	0.470314	26
PDX-OS#31	FOXL2	chr3	138664390	178916561	0.690698	26
PDX-OS#25	FOXL2	chr3	138664390	178916561	0.80281	27
PDX-OS#13	FOXL2	chr3	138664390	178916561	0.302259	35
PDX-OS#06	FOXL2	chr3	138664390	178916561	0.387641	36
PDX-OS#11	GNA11	chr19	3118840	17945626	1.23526	9
PDX-OS#21	GNA11	chr19	3118840	17945626	0.522781	9
PDX-OS#16	GNA11	chr19	3118840	17945626	0.75425	13
PDX-OS#10	GNA11	chr19	3118840	3118866	1.16492	14
PDX-OS#14	GNA11	chr19	3118840	3118866	0.864523	14
PDX-OS#03	GNA11	chr19	3118840	17945626	0.651116	15
PDX-OS#02	GNA11	chr19	3118840	17945626	1.22865	16
PDX-OS#05	GNA11	chr19	3118840	3118866	0.6542	16
PDX-OS#09	GNA11	chr19	3118840	17945626	0.5622	18
PDX-OS#15	GNA11	chr19	3118840	17945626	0.932167	18
PDX-OS#32	GNA11	chr19	3118840	17945626	0.914973	18
PDX-OS#07	GNA11	chr19	3118840	17945626	0.806447	19
PDX-OS#06	GNA11	chr19	3118840	17945626	0.517235	21
PDX-OS#24	GNA11	chr19	3118840	17945626	0.787139	21
PDX-OS#29	GNA11	chr19	3118840	17945626	0.176944	21
PDX-OS#30	GNA11	chr19	3118840	17945626	0.171264	21
PDX-OS#31	GNA11	chr19	3118840	17945626	0.690939	21
PDX-OS#17	GNA11	chr19	3118840	17945626	1.15386	22
PDX-OS#19	GNA11	chr19	3118840	17945626	0.854836	27
PDX-OS#21	GNAQ	chr9	80409349	80412429	-1.11726	29
PDX-OS#21	GNAQ	chr9	80412570	133738143	-0.537942	31
PDX-OS#14	GNAQ	chr9	80409349	80412429	-1.40884	7
PDX-OS#17	GNAQ	chr9	80412570	133738143	1.45581	7
PDX-OS#25	GNAQ	chr9	80409349	80412429	-1.12598	7
PDX-OS#09	GNAQ	chr9	80409349	80412429	-0.693	8
PDX-OS#19	GNAQ	chr9	80409349	80412429	-1.27041	8
PDX-OS#29	GNAQ	chr9	80409349	80412429	-1.26747	8
PDX-OS#30	GNAQ	chr9	80409349	80412429	-1.61057	8
PDX-OS#07	GNAQ	chr9	80409349	133738143	-1.13634	9
PDX-OS#15	GNAQ	chr9	80409573	133738143	-0.753412	9
PDX-OS#02	GNAQ	chr9	80409349	133738143	-1.20165	9
PDX-OS#05	GNAQ	chr9	80409349	80412597	-1.34439	9
PDX-OS#03	GNAQ	chr9	80409573	133738143	-0.615024	10
PDX-OS#32	GNAQ	chr9	80409573	133738143	-0.693197	10
PDX-OS#10	GNAQ	chr9	80409349	80412429	-0.901458	14
PDX-OS#17	GNAQ	chr9	80409349	80412429	-0.907769	14
PDX-OS#13	GNAQ	chr9	80409349	80412597	-1.00401	15
PDX-OS#11	GNAQ	chr9	80409349	133738143	-0.859187	16
PDX-OS#09	GNAQ	chr9	80412570	133738143	-0.571888	19
PDX-OS#10	GNAQ	chr9	80412570	133738143	-0.62803	22
PDX-OS#14	GNAQ	chr9	80412570	133738143	-1.68936	22
PDX-OS#19	GNAQ	chr9	80412570	133738143	-0.716593	22
PDX-OS#25	GNAQ	chr9	80412570	133738143	-0.975437	22
PDX-OS#29	GNAQ	chr9	80412570	133738143	-0.986691	22
PDX-OS#30	GNAQ	chr9	80412570	133738143	-0.927529	22
PDX-OS#06	GNAQ	chr9	80409349	133738143	-0.895553	26
PDX-OS#16	GNAQ	chr9	80409349	133738143	-1.42084	26
PDX-OS#24	GNAQ	chr9	80409349	133738143	-0.710952	26
PDX-OS#11	GNAS	chr20	57484363	57484695	0.938855	26
PDX-OS#05	GNAS	chr20	57480399	57484314	1.15503	26
PDX-OS#05	GNAS	chr20	57484363	57484695	0.543588	26
PDX-OS#11	GNAS	chr20	57480399	57484314	1.46864	30
PDX-OS#02	GNAS	chr20	57484292	57484695	0.558962	31
PDX-OS#02	GNAS	chr20	57480399	57484187	1.48177	26
PDX-OS#03	GNAS	chr20	57480399	57484314	1.51863	9
PDX-OS#06	GNAS	chr20	57480399	57484314	0.766648	9
PDX-OS#09	GNAS	chr20	57480399	57484314	1.37501	9
PDX-OS#13	GNAS	chr20	57480399	57484187	1.30431	9
PDX-OS#14	GNAS	chr20	57480399	57484314	0.813705	9
PDX-OS#19	GNAS	chr20	57480399	57484314	0.774145	9
PDX-OS#30	GNAS	chr20	57480399	57484314	0.83125	9
PDX-OS#16	GNAS	chr20	57480399	57484314	1.3094	10
PDX-OS#17	GNAS	chr20	57480399	57484187	1.29298	10
PDX-OS#31	GNAS	chr20	57480399	57484187	1.06099	10
PDX-OS#07	GNAS	chr20	57480399	57484695	-0.127369	13
PDX-OS#10	GNAS	chr20	57480399	57484695	0.701735	13
PDX-OS#15	GNAS	chr20	57480399	57484695	0.463116	13
PDX-OS#24	GNAS	chr20	57480399	57484695	1.18093	13
PDX-OS#25	GNAS	chr20	57480399	57484695	0.586234	13
PDX-OS#29	GNAS	chr20	57480399	57484695	0.743182	13
PDX-OS#32	GNAS	chr20	57480399	57484695	1.29557	13
PDX-OS#21	GNAS	chr20	57480399	57484695	1.20581	17
PDX-OS#31	H3F3A	chr1	226252201	226252238	0.299426	11
PDX-OS#02	H3F3A	chr1	226252201	226252238	1.05953	14
PDX-OS#05	H3F3A	chr1	226252201	226252238	1.44435	14
PDX-OS#11	H3F3A	chr1	226252201	226252238	1.35755	14
PDX-OS#03	H3F3A	chr1	226252201	226252238	1.13427	15
PDX-OS#07	H3F3A	chr1	226252201	226252238	1.11627	15
PDX-OS#09	H3F3A	chr1	226252201	226252238	1.00416	15
PDX-OS#10	H3F3A	chr1	226252201	226252238	1.28227	15
PDX-OS#14	H3F3A	chr1	226252201	226252238	1.36437	15
PDX-OS#15	H3F3A	chr1	226252201	226252238	0.903469	15
PDX-OS#19	H3F3A	chr1	226252201	226252238	2.58677	15
PDX-OS#24	H3F3A	chr1	226252201	226252238	1.29989	15
PDX-OS#29	H3F3A	chr1	226252201	226252238	1.57588	15
PDX-OS#30	H3F3A	chr1	226252201	226252238	1.5597	15
PDX-OS#32	H3F3A	chr1	226252201	226252238	1.82372	15
PDX-OS#21	H3F3A	chr1	226252201	226252238	1.45451	21
PDX-OS#14	HNF1A	chr12	121431292	121432235	0.691291	7
PDX-OS#03	HNF1A	chr12	121431292	121432235	0.454949	8
PDX-OS#29	HNF1A	chr12	121431292	121432235	0.154915	13
PDX-OS#06	HNF1A	chr12	121431292	121432235	0.62009	14
PDX-OS#07	HNF1A	chr12	121431292	121432235	0.776083	14
PDX-OS#13	HNF1A	chr12	121431292	121432235	0.625548	14
PDX-OS#15	HNF1A	chr12	121431292	121432235	0.551352	14
PDX-OS#16	HNF1A	chr12	121431292	121432235	0.788555	14
PDX-OS#19	HNF1A	chr12	121431292	121432235	1.01078	14
PDX-OS#24	HNF1A	chr12	121431292	121432235	0.969201	14
PDX-OS#31	HNF1A	chr12	121431292	121432235	1.09411	14
PDX-OS#02	HNF1A	chr12	121431292	121432235	0.671186	14
PDX-OS#09	HNF1A	chr12	121431292	121432235	0.832608	15
PDX-OS#10	HNF1A	chr12	121431292	121432235	0.923543	15
PDX-OS#32	HNF1A	chr12	121431292	121432235	0.689595	15
PDX-OS#21	HNF1A	chr12	121431292	121432235	0.724366	18
PDX-OS#25	HNF1A	chr12	121431292	121432235	1.30846	21
PDX-OS#17	HNF1A	chr12	121431292	121432235	1.53153	22
PDX-OS#05	HNF1A	chr12	121431292	121432235	0.171008	32
PDX-OS#06	HRAS	chr11	533666	69471015	0.594917	6
PDX-OS#09	HRAS	chr11	533666	69471015	1.05	6
PDX-OS#10	HRAS	chr11	533666	69471015	0.615525	6
PDX-OS#15	HRAS	chr11	533666	69471015	0.792302	6
PDX-OS#16	HRAS	chr11	533666	69471015	1.16048	6
PDX-OS#19	HRAS	chr11	533666	69471015	0.765137	6
PDX-OS#24	HRAS	chr11	533666	69471015	1.26702	6
PDX-OS#29	HRAS	chr11	533666	69471015	0.553166	6
PDX-OS#30	HRAS	chr11	533666	69471015	0.48574	6
PDX-OS#32	HRAS	chr11	533666	69471015	1.05611	6
PDX-OS#03	HRAS	chr11	533666	69471015	0.194973	7
PDX-OS#07	HRAS	chr11	533666	69471015	0.907217	7
PDX-OS#14	HRAS	chr11	533666	69471015	0.400528	7
PDX-OS#25	HRAS	chr11	533666	69471015	0.915198	7
PDX-OS#21	HRAS	chr11	533666	69471015	0.778573	17
PDX-OS#05	HRAS	chr11	533666	69471015	0.494774	18
PDX-OS#02	HRAS	chr11	533666	69471015	1.3124	32
PDX-OS#11	HRAS	chr11	533666	69471015	0.805052	33
PDX-OS#31	IDH1	chr2	209113024	212288828	-1.961	16
PDX-OS#03	IDH1	chr2	209113024	212288828	-0.781251	17
PDX-OS#13	IDH1	chr2	209113024	212288828	-1.4456	17
PDX-OS#24	IDH1	chr2	209113024	212288828	-0.605579	17
PDX-OS#06	IDH1	chr2	209113024	212288828	-1.5195	18
PDX-OS#07	IDH1	chr2	209113024	212288828	-0.845577	18
PDX-OS#09	IDH1	chr2	209113024	212288828	-1.02056	18
PDX-OS#10	IDH1	chr2	209113024	212288828	-0.738119	18
PDX-OS#15	IDH1	chr2	209113024	212288828	-0.837139	18
PDX-OS#16	IDH1	chr2	209113024	212288828	-1.0816	18
PDX-OS#19	IDH1	chr2	209113024	212288828	-0.909451	18
PDX-OS#25	IDH1	chr2	209113024	212288828	-1.05316	18
PDX-OS#32	IDH1	chr2	209113024	212288828	-0.60532	18
PDX-OS#02	IDH1	chr2	209113024	212288828	-1.1419	18
PDX-OS#21	IDH1	chr2	209113024	212288828	-0.786343	18
PDX-OS#29	IDH1	chr2	209113024	212288828	-0.988418	21
PDX-OS#30	IDH1	chr2	209113024	212288828	-0.895739	21
PDX-OS#14	IDH1	chr2	209113024	212288828	-0.161021	22
PDX-OS#17	IDH1	chr2	209113024	212288828	-1.0079	24
PDX-OS#05	IDH1	chr2	209113024	212288828	-1.33883	32
PDX-OS#11	IDH1	chr2	209113024	212288828	-0.558861	32
PDX-OS#13	IDH2	chr15	90631781	90632060	1.02908	6
PDX-OS#15	IDH2	chr15	90631781	90632060	0.865701	6
PDX-OS#24	IDH2	chr15	90631781	90632060	0.898466	6
PDX-OS#32	IDH2	chr15	90631781	90632060	1.03542	6
PDX-OS#02	IDH2	chr15	90631781	90632060	1.31741	18
PDX-OS#11	IDH2	chr15	90631781	90632060	1.26369	19
PDX-OS#05	IDH2	chr15	90631781	90632060	0.678652	20
PDX-OS#21	IDH2	chr15	90631781	90632060	1.50628	20
PDX-OS#07	JAK2	chr9	5068953	5081948	-1.19706	6
PDX-OS#09	JAK2	chr9	5068953	5081948	1.38544	6
PDX-OS#19	JAK2	chr9	5068953	5081948	0.910416	6
PDX-OS#29	JAK2	chr9	5068953	5081948	0.914172	6
PDX-OS#30	JAK2	chr9	5068953	5081948	0.527801	6
PDX-OS#06	JAK2	chr9	5068953	21968190	1.34649	7
PDX-OS#14	JAK2	chr9	5068953	21968190	0.162229	7
PDX-OS#15	JAK2	chr9	5068953	21968190	-0.918678	7
PDX-OS#16	JAK2	chr9	5068953	21968190	0.686617	7
PDX-OS#24	JAK2	chr9	5068953	21968190	1.40964	7
PDX-OS#25	JAK2	chr9	5068953	21968190	0.339805	7
PDX-OS#32	JAK2	chr9	5068953	21968190	-0.822743	7
PDX-OS#05	JAK2	chr9	5068953	21968190	0.271653	9
PDX-OS#11	JAK2	chr9	5068953	21968190	1.63713	9
PDX-OS#21	JAK2	chr9	5068953	21968190	1.36516	9
PDX-OS#10	JAK2	chr9	5068953	21968190	-0.901458	14
PDX-OS#17	JAK2	chr9	5068953	21968190	-0.907769	14
PDX-OS#13	JAK2	chr9	5068953	21968190	-1.00401	15
PDX-OS#02	JAK2	chr9	5068953	21968190	0.63588	20
PDX-OS#21	JAK3	chr19	17945605	30303712	0.522781	26
PDX-OS#05	JAK3	chr19	17945605	30303712	0.33417	7
PDX-OS#02	JAK3	chr19	17945605	30303712	1.82865	9
PDX-OS#03	JAK3	chr19	17945817	30303712	0.305622	12
PDX-OS#11	JAK3	chr19	17947882	30303712	0.815574	12
PDX-OS#11	JAK3	chr19	17945605	17945842	1.23526	12
PDX-OS#16	JAK3	chr19	17945605	30303712	0.75425	13
PDX-OS#03	JAK3	chr19	17945605	17945626	0.651116	15
PDX-OS#10	JAK3	chr19	17945605	30303712	0.350365	16
PDX-OS#14	JAK3	chr19	17945605	30303712	0.309178	16
PDX-OS#09	JAK3	chr19	17945605	30303712	0.5622	18
PDX-OS#15	JAK3	chr19	17945605	30303712	0.932167	18
PDX-OS#32	JAK3	chr19	17945605	30303712	0.914973	18
PDX-OS#07	JAK3	chr19	17945605	30303712	0.806447	19
PDX-OS#06	JAK3	chr19	17945605	30303712	0.517235	21
PDX-OS#24	JAK3	chr19	17945605	30303712	0.787139	21
PDX-OS#29	JAK3	chr19	17945605	30303712	0.176944	21
PDX-OS#30	JAK3	chr19	17945605	30303712	0.171264	21
PDX-OS#31	JAK3	chr19	17945605	30303712	0.690939	21
PDX-OS#17	JAK3	chr19	17945605	30303712	1.05386	22
PDX-OS#19	JAK3	chr19	17945605	30303712	0.854836	27
PDX-OS#02	KDR	chr4	55953723	153243999	0.970052	26
PDX-OS#05	KDR	chr4	55946058	55980499	1.98611	26
PDX-OS#21	KDR	chr4	55946058	153243999	0.50745	6
PDX-OS#02	KDR	chr4	55946058	55946359	-0.314276	12
PDX-OS#11	KDR	chr4	55946058	153243999	0.618326	12
PDX-OS#17	KDR	chr4	55953931	153243999	0.63666	14
PDX-OS#17	KDR	chr4	55946058	55953744	-1.00052	30
PDX-OS#31	KDR	chr4	55946058	55946359	-1.05554	39
PDX-OS#19	KDR	chr4	55946058	55980499	1.46767	44
PDX-OS#03	KDR	chr4	55946058	153243999	1.22841	45
PDX-OS#16	KDR	chr4	55946058	153243999	0.338549	45
PDX-OS#25	KDR	chr4	55946058	153243999	1.03939	45
PDX-OS#13	KDR	chr4	55946058	153243999	-0.561585	54
PDX-OS#32	KDR	chr4	55946058	153243999	0.332534	54
PDX-OS#06	KDR	chr4	55946058	153243999	0.700948	69
PDX-OS#07	KDR	chr4	55946058	153243999	0.261915	69
PDX-OS#09	KDR	chr4	55946058	153243999	1.05881	69
PDX-OS#10	KDR	chr4	55946058	153243999	0.313478	69
PDX-OS#15	KDR	chr4	55946058	153243999	0.301069	69
PDX-OS#24	KDR	chr4	55946058	153243999	0.533068	69
PDX-OS#29	KDR	chr4	55946058	153243999	0.577622	69
PDX-OS#30	KDR	chr4	55946058	153243999	0.888675	69
PDX-OS#02	KIT	chr4	55561635	55946083	-0.314276	6
PDX-OS#05	KIT	chr4	55561635	55946083	2.58611	6
PDX-OS#11	KIT	chr4	55561635	55946083	0.618326	6
PDX-OS#21	KIT	chr4	55561635	55946083	0.50745	6
PDX-OS#17	KIT	chr4	55561635	55946083	-1.00052	30
PDX-OS#31	KIT	chr4	55561635	55946083	-1.05554	39
PDX-OS#19	KIT	chr4	55561635	55946083	1.46767	44
PDX-OS#03	KIT	chr4	55561635	55946083	1.22841	45
PDX-OS#16	KIT	chr4	55561635	55946083	0.338549	45
PDX-OS#25	KIT	chr4	55561635	55946083	1.03939	45
PDX-OS#13	KIT	chr4	55561635	55946083	-0.561585	54
PDX-OS#32	KIT	chr4	55561635	55946083	0.332534	54
PDX-OS#06	KIT	chr4	55561635	55946083	0.700948	69
PDX-OS#07	KIT	chr4	55561635	55946083	0.261915	69
PDX-OS#09	KIT	chr4	55561635	55946083	1.05881	69
PDX-OS#10	KIT	chr4	55561635	55946083	0.313478	69
PDX-OS#15	KIT	chr4	55561635	55946083	0.301069	69
PDX-OS#24	KIT	chr4	55561635	55946083	0.533068	69
PDX-OS#29	KIT	chr4	55561635	55946083	0.577622	69
PDX-OS#30	KIT	chr4	55561635	55946083	0.888675	69
PDX-OS#02	KRAS	chr12	25398380	56477529	-0.808624	26
PDX-OS#11	KRAS	chr12	25362668	25398190	0.287472	26
PDX-OS#21	KRAS	chr12	25362668	25398190	0.2893	26
PDX-OS#02	KRAS	chr12	25362668	25398190	1.62195	6
PDX-OS#17	KRAS	chr12	25398380	56477529	-0.625737	8
PDX-OS#06	KRAS	chr12	25362668	25398190	0.298317	9
PDX-OS#09	KRAS	chr12	25362668	25398190	0.847989	9
PDX-OS#10	KRAS	chr12	25362668	25398190	0.486817	9
PDX-OS#13	KRAS	chr12	25362668	25398190	-0.432138	9
PDX-OS#14	KRAS	chr12	25398380	56477529	-1.52513	9
PDX-OS#16	KRAS	chr12	25362668	25398190	0.662184	9
PDX-OS#19	KRAS	chr12	25362668	25398190	0.898073	9
PDX-OS#24	KRAS	chr12	25362668	25398190	0.542539	9
PDX-OS#25	KRAS	chr12	25362668	25398190	1.15501	9
PDX-OS#25	KRAS	chr12	25398380	56477529	-1.04316	9
PDX-OS#31	KRAS	chr12	25362668	25398190	1.19404	9
PDX-OS#32	KRAS	chr12	25362668	25398190	-0.747604	9
PDX-OS#03	KRAS	chr12	25362668	25398415	1.13654	10
PDX-OS#09	KRAS	chr12	25398380	56477529	-0.946705	15
PDX-OS#10	KRAS	chr12	25398380	56477529	-0.421631	15
PDX-OS#32	KRAS	chr12	25398380	56477529	-1.29048	15
PDX-OS#06	KRAS	chr12	25398380	56477529	-1.0267	16
PDX-OS#07	KRAS	chr12	25398380	56477529	-0.921406	16
PDX-OS#13	KRAS	chr12	25398380	56477529	-0.531478	16
PDX-OS#15	KRAS	chr12	25398380	56477529	-0.977744	16
PDX-OS#16	KRAS	chr12	25398380	56477529	-0.988529	16
PDX-OS#19	KRAS	chr12	25398380	56477529	-1.20275	16
PDX-OS#24	KRAS	chr12	25398380	56477529	-0.56202	16
PDX-OS#30	KRAS	chr12	25398380	56477529	-1.42915	16
PDX-OS#31	KRAS	chr12	25398380	56477529	-0.730378	16
PDX-OS#29	KRAS	chr12	25398380	56477529	-1.38038	17
PDX-OS#21	KRAS	chr12	25398380	56477529	-0.637705	19
PDX-OS#05	KRAS	chr12	25398380	56477529	-1.20178	26
PDX-OS#11	KRAS	chr12	25398380	56477529	-1.33727	26
PDX-OS#05	MAP2K1	chr15	66727601	90631804	0.678652	26
PDX-OS#21	MAP2K1	chr15	66727291	90631804	1.50628	26
PDX-OS#13	MAP2K1	chr15	66727291	90631804	1.02908	6
PDX-OS#15	MAP2K1	chr15	66727291	90631804	0.865701	6
PDX-OS#24	MAP2K1	chr15	66727291	90631804	0.898466	6
PDX-OS#32	MAP2K1	chr15	66727291	90631804	1.03542	6
PDX-OS#02	MAP2K1	chr15	66727601	90631804	1.31741	19
PDX-OS#11	MAP2K1	chr15	66727601	90631804	1.26369	19
PDX-OS#05	MDM2	chr12	69203135	112888115	0.171008	30
PDX-OS#03	MDM2	chr12	69203135	69230436	2.8581	12
PDX-OS#29	MDM2	chr12	69207428	112888115	0.154915	13
PDX-OS#06	MDM2	chr12	69203135	112888115	0.62009	14
PDX-OS#07	MDM2	chr12	69203135	112888115	0.776083	14
PDX-OS#13	MDM2	chr12	69203135	112888115	0.625548	14
PDX-OS#14	MDM2	chr12	69203135	112888115	2.57596	14
PDX-OS#15	MDM2	chr12	69203135	112888115	0.551352	14
PDX-OS#16	MDM2	chr12	69203135	112888115	0.788555	14
PDX-OS#19	MDM2	chr12	69203135	112888115	1.01078	14
PDX-OS#24	MDM2	chr12	69203135	112888115	0.969201	14
PDX-OS#31	MDM2	chr12	69203135	112888115	1.09411	14
PDX-OS#09	MDM2	chr12	69203135	112888115	0.832608	15
PDX-OS#10	MDM2	chr12	69203135	112888115	0.923543	15
PDX-OS#32	MDM2	chr12	69203135	112888115	0.689595	15
PDX-OS#29	MDM2	chr12	69203135	69203165	-1.38038	17
PDX-OS#25	MDM2	chr12	69203135	112888115	1.80846	21
PDX-OS#17	MDM2	chr12	69203135	112888115	1.83153	22
PDX-OS#02	MDM2	chr12	69203135	112888115	0.671186	26
PDX-OS#11	MDM2	chr12	69203135	69203165	-1.33727	31
PDX-OS#21	MDM2	chr12	69203135	112888115	0.724366	31
PDX-OS#02	MET	chr7	116411841	116435930	0.52417	26
PDX-OS#16	MET	chr7	116411841	116423653	0.464134	8
PDX-OS#05	MET	chr7	116435902	128845036	-0.874769	9
PDX-OS#11	MET	chr7	116435902	128845036	-1.70404	9
PDX-OS#21	MET	chr7	116339096	116423653	-0.84229	9
PDX-OS#05	MET	chr7	116339096	116423653	-0.579382	12
PDX-OS#21	MET	chr7	116435902	128845036	-1.00818	12
PDX-OS#07	MET	chr7	116339691	116423653	-0.219283	15
PDX-OS#16	MET	chr7	116339096	116403394	-1.35362	15
PDX-OS#02	MET	chr7	116436190	128845036	-1.20827	15
PDX-OS#11	MET	chr7	116339368	116423653	-0.624754	15
PDX-OS#07	MET	chr7	116339096	116339451	-1.46951	17
PDX-OS#09	MET	chr7	116436190	128845036	-1.82107	17
PDX-OS#19	MET	chr7	116436190	128845036	-1.5109	17
PDX-OS#03	MET	chr7	116435902	128845036	-1.18857	18
PDX-OS#06	MET	chr7	116435902	128845036	-1.2178	18
PDX-OS#07	MET	chr7	116435902	128845036	-1.14915	18
PDX-OS#09	MET	chr7	116339368	116435930	-0.573883	18
PDX-OS#10	MET	chr7	116435902	128845036	-1.23888	18
PDX-OS#14	MET	chr7	116435902	128845036	-1.40457	18
PDX-OS#15	MET	chr7	116435902	128845036	-1.53732	18
PDX-OS#16	MET	chr7	116435902	128845036	-1.10437	18
PDX-OS#24	MET	chr7	116435902	128845036	-0.686373	18
PDX-OS#25	MET	chr7	116435902	128845036	-0.890476	18
PDX-OS#29	MET	chr7	116435902	128845036	-0.767521	18
PDX-OS#30	MET	chr7	116435902	128845036	-0.74833	18
PDX-OS#32	MET	chr7	116435902	128845036	-0.88846	18
PDX-OS#31	MET	chr7	116339096	116403085	-1.63846	23
PDX-OS#17	MET	chr7	116339096	116411865	-0.48202	25
PDX-OS#17	MET	chr7	116412076	128845036	-0.604399	25
PDX-OS#31	MET	chr7	116403357	128845036	-0.433244	27
PDX-OS#03	MET	chr7	116339096	116423653	-0.345031	32
PDX-OS#06	MET	chr7	116339096	116423653	-0.45306	32
PDX-OS#10	MET	chr7	116339096	116423653	-0.356567	32
PDX-OS#14	MET	chr7	116339096	116423653	-0.618386	32
PDX-OS#15	MET	chr7	116339096	116423653	-1.1505	32
PDX-OS#32	MET	chr7	116339096	116423653	-0.992641	32
PDX-OS#19	MET	chr7	116339096	116435930	0.265655	33
PDX-OS#02	MET	chr7	116339096	116403394	-1.33905	33
PDX-OS#13	MET	chr7	116339096	128845036	-1.08705	36
PDX-OS#06	MLH1	chr3	37066997	37067031	-1.55879	7
PDX-OS#25	MLH1	chr3	37066997	37067031	-1.35364	7
PDX-OS#09	MLH1	chr3	37066997	37067233	-0.681454	8
PDX-OS#16	MLH1	chr3	37066997	37067233	-0.966646	8
PDX-OS#24	MLH1	chr3	37066997	37067233	-1.48599	8
PDX-OS#29	MLH1	chr3	37066997	37067233	-1.63386	8
PDX-OS#30	MLH1	chr3	37066997	37067233	-1.40527	8
PDX-OS#32	MLH1	chr3	37066997	37067354	-1.15528	9
PDX-OS#02	MLH1	chr3	37066997	41265884	0.813565	9
PDX-OS#05	MLH1	chr3	37066997	41265884	-0.150944	15
PDX-OS#11	MLH1	chr3	37066997	41265884	0.137251	15
PDX-OS#32	MLH1	chr3	37067503	41265884	0.738699	17
PDX-OS#29	MLH1	chr3	37067324	41265884	-0.271002	18
PDX-OS#30	MLH1	chr3	37067324	41265884	-0.179533	18
PDX-OS#03	MLH1	chr3	37066997	41265884	0.302676	20
PDX-OS#07	MLH1	chr3	37066997	41265884	0.523005	20
PDX-OS#10	MLH1	chr3	37066997	41265884	0.293697	20
PDX-OS#14	MLH1	chr3	37066997	41265884	0.264292	20
PDX-OS#15	MLH1	chr3	37066997	41265884	0.607816	20
PDX-OS#19	MLH1	chr3	37066997	41265884	0.462912	20
PDX-OS#09	MLH1	chr3	37067324	41265884	1.21722	26
PDX-OS#16	MLH1	chr3	37067324	41265884	0.993293	26
PDX-OS#17	MLH1	chr3	37066997	41265884	0.126369	26
PDX-OS#24	MLH1	chr3	37067324	41265884	0.470314	26
PDX-OS#31	MLH1	chr3	37066997	41265884	0.690698	26
PDX-OS#25	MLH1	chr3	37067205	41265884	0.80281	27
PDX-OS#13	MLH1	chr3	37066997	41265884	0.302259	35
PDX-OS#06	MLH1	chr3	37067205	41265884	0.387641	36
PDX-OS#21	MLH1	chr3	37066997	41265884	0.502574	69
PDX-OS#06	MPL	chr1	43814899	115251115	0.464429	9
PDX-OS#07	MPL	chr1	43814899	115251115	-1.03803	9
PDX-OS#09	MPL	chr1	43814899	115251115	0.164195	9
PDX-OS#10	MPL	chr1	43814899	115251115	-0.942318	9
PDX-OS#14	MPL	chr1	43814899	115251115	-0.256505	9
PDX-OS#15	MPL	chr1	43814899	115251115	-0.551985	9
PDX-OS#19	MPL	chr1	43814899	115251115	0.111388	9
PDX-OS#24	MPL	chr1	43814899	115251115	0.309127	9
PDX-OS#30	MPL	chr1	43814899	115251115	0.185158	9
PDX-OS#32	MPL	chr1	43814899	115251115	0.127727	9
PDX-OS#13	MPL	chr1	43814899	115251115	0.526312	12
PDX-OS#17	MPL	chr1	43814899	115251115	0.528997	12
PDX-OS#16	MPL	chr1	43814899	115251115	0.697879	13
PDX-OS#25	MPL	chr1	43814899	115251115	0.533783	13
PDX-OS#31	MPL	chr1	43814899	115251115	1.45011	13
PDX-OS#05	MPL	chr1	43814899	115251115	-0.18548	39
PDX-OS#21	MPL	chr1	43814899	115251115	0.465199	44
PDX-OS#02	MPL	chr1	43814899	115251115	0.465642	69
PDX-OS#11	MPL	chr1	43814899	115251115	-0.61637	69
PDX-OS#30	MYC	chr8	128748793	128753109	1.98044	6
PDX-OS#16	MYC	chr8	128748793	128748814	1.46998	7
PDX-OS#05	MYC	chr8	128748793	128753109	0.553852	8
PDX-OS#29	MYC	chr8	128748793	128753109	1.88042	9
PDX-OS#11	MYC	chr8	128748793	128748814	1.88417	9
PDX-OS#03	MYC	chr8	128748793	128748814	1	12
PDX-OS#06	MYC	chr8	128748793	128748814	0.481381	12
PDX-OS#07	MYC	chr8	128748793	128748814	0.641242	12
PDX-OS#09	MYC	chr8	128748793	128748814	1.92089	12
PDX-OS#13	MYC	chr8	128748793	128748814	0.677778	12
PDX-OS#14	MYC	chr8	128748793	128748814	0.455174	12
PDX-OS#17	MYC	chr8	128748793	128748814	1.77264	12
PDX-OS#19	MYC	chr8	128748793	128748814	0.827958	12
PDX-OS#24	MYC	chr8	128748793	128748814	1.24853	12
PDX-OS#25	MYC	chr8	128748793	128748814	0.718188	12
PDX-OS#31	MYC	chr8	128748793	128748814	1.14328	12
PDX-OS#32	MYC	chr8	128748793	128748814	0.834031	12
PDX-OS#21	MYC	chr8	128748793	128748814	0.620373	20
PDX-OS#02	MYC	chr8	128748793	128748814	1.78861	69
PDX-OS#03	MYCN	chr2	16086097	29432601	0.26984	6
PDX-OS#06	MYCN	chr2	16086097	29432601	-0.721085	6
PDX-OS#07	MYCN	chr2	16086097	29432601	-0.394236	6
PDX-OS#10	MYCN	chr2	16086097	29432601	-0.169772	6
PDX-OS#13	MYCN	chr2	16086097	29432601	-0.494273	6
PDX-OS#17	MYCN	chr2	16086097	29432601	-0.579847	6
PDX-OS#19	MYCN	chr2	16086097	29432601	-0.676805	6
PDX-OS#25	MYCN	chr2	16086097	29432601	-0.377544	6
PDX-OS#31	MYCN	chr2	16086097	29432601	0.62176	6
PDX-OS#02	MYCN	chr2	16086097	29432601	-0.276255	7
PDX-OS#11	MYCN	chr2	16086097	29432601	-0.253879	9
PDX-OS#05	MYCN	chr2	16086097	29432601	-0.411798	10
PDX-OS#21	MYCN	chr2	16086097	29432601	-0.322558	19
PDX-OS#02	NOTCH1	chr9	139399995	139400360	0.171184	8
PDX-OS#11	NOTCH1	chr9	139399995	139400360	0.185284	8
PDX-OS#02	NOTCH1	chr9	139390484	139399732	-1.20165	9
PDX-OS#03	NOTCH1	chr9	139390484	139390507	-0.615024	10
PDX-OS#32	NOTCH1	chr9	139390484	139390507	-0.693197	10
PDX-OS#03	NOTCH1	chr9	139390700	139400360	-1.28723	14
PDX-OS#32	NOTCH1	chr9	139390700	139400360	-1.0522	14
PDX-OS#15	NOTCH1	chr9	139390484	139400360	-0.871217	15
PDX-OS#17	NOTCH1	chr9	139390484	139400360	-0.29916	15
PDX-OS#07	NOTCH1	chr9	139390484	139400360	-1.0742	16
PDX-OS#31	NOTCH1	chr9	139390484	139400360	-1.18198	16
PDX-OS#11	NOTCH1	chr9	139390484	139399732	-0.859187	17
PDX-OS#09	NOTCH1	chr9	139390484	139399732	-0.571888	19
PDX-OS#05	NOTCH1	chr9	139390484	139400360	-1.39835	20
PDX-OS#21	NOTCH1	chr9	139390484	139400360	-0.537942	20
PDX-OS#13	NOTCH1	chr9	139390484	139400360	-1.12993	21
PDX-OS#10	NOTCH1	chr9	139390484	139400360	-0.62803	22
PDX-OS#14	NOTCH1	chr9	139390484	139400360	-1.68936	22
PDX-OS#19	NOTCH1	chr9	139390484	139400360	-0.716593	22
PDX-OS#25	NOTCH1	chr9	139390484	139400360	-0.975437	22
PDX-OS#29	NOTCH1	chr9	139390484	139400360	-0.986691	22
PDX-OS#30	NOTCH1	chr9	139390484	139400360	-0.927529	22
PDX-OS#06	NOTCH1	chr9	139390484	139399732	-0.895553	26
PDX-OS#16	NOTCH1	chr9	139390484	139399732	-1.42084	26
PDX-OS#24	NOTCH1	chr9	139390484	139399732	-0.710952	26
PDX-OS#02	NPM1	chr5	170837487	170837513	-1.10185	9
PDX-OS#21	NPM1	chr5	170837487	170837513	-0.395553	11
PDX-OS#11	NPM1	chr5	170837487	170837513	-0.678805	13
PDX-OS#05	NPM1	chr5	170837487	170837513	-0.516074	23
PDX-OS#31	NPM1	chr5	170837487	170837513	-0.20328	28
PDX-OS#03	NPM1	chr5	170837487	170837513	-0.457222	30
PDX-OS#06	NPM1	chr5	170837487	170837513	-1.34011	31
PDX-OS#07	NPM1	chr5	170837487	170837513	-0.157465	31
PDX-OS#16	NPM1	chr5	170837487	170837513	-1.0319	31
PDX-OS#19	NPM1	chr5	170837487	170837513	-1.46021	31
PDX-OS#32	NPM1	chr5	170837487	170837513	-0.447816	31
PDX-OS#24	NPM1	chr5	170837487	170837513	-0.626828	32
PDX-OS#09	NPM1	chr5	170837487	170837513	-0.937105	33
PDX-OS#10	NPM1	chr5	170837487	170837513	-0.286209	33
PDX-OS#14	NPM1	chr5	170837487	170837513	-0.477586	33
PDX-OS#25	NPM1	chr5	170837487	170837513	-1.44197	33
PDX-OS#15	NPM1	chr5	170837487	170837513	-1.38492	34
PDX-OS#06	NRAS	chr1	115251080	115258658	0.464429	9
PDX-OS#07	NRAS	chr1	115251080	115258658	-1.03803	9
PDX-OS#09	NRAS	chr1	115251080	115258658	0.164195	9
PDX-OS#10	NRAS	chr1	115251080	115258658	-0.942318	9
PDX-OS#14	NRAS	chr1	115251080	115258658	-0.256505	9
PDX-OS#15	NRAS	chr1	115251080	115258658	-0.551985	9
PDX-OS#19	NRAS	chr1	115251080	115258658	0.111388	9
PDX-OS#24	NRAS	chr1	115251080	115258658	0.309127	9
PDX-OS#30	NRAS	chr1	115251080	115258658	0.185158	9
PDX-OS#32	NRAS	chr1	115251080	115258658	0.127727	9
PDX-OS#05	NRAS	chr1	115251080	115258658	-0.18548	11
PDX-OS#05	NRAS	chr1	115258790	162740062	1.44435	11
PDX-OS#06	NRAS	chr1	115258790	162740062	1.22301	12
PDX-OS#13	NRAS	chr1	115251080	162740062	0.526312	12
PDX-OS#17	NRAS	chr1	115251080	162740062	0.528997	12
PDX-OS#16	NRAS	chr1	115251080	162740062	0.697879	13
PDX-OS#25	NRAS	chr1	115251080	162740062	0.533783	13
PDX-OS#31	NRAS	chr1	115251080	162740062	1.45011	13
PDX-OS#02	NRAS	chr1	115251080	162740062	0.465642	13
PDX-OS#11	NRAS	chr1	115251080	115258658	-0.61637	13
PDX-OS#03	NRAS	chr1	115258790	162740062	1.13427	15
PDX-OS#07	NRAS	chr1	115258790	162740062	1.11627	15
PDX-OS#09	NRAS	chr1	115258790	162740062	2.00416	15
PDX-OS#10	NRAS	chr1	115258790	162740062	1.28227	15
PDX-OS#14	NRAS	chr1	115258790	162740062	1.36437	15
PDX-OS#15	NRAS	chr1	115258790	162740062	0.903469	15
PDX-OS#19	NRAS	chr1	115258790	162740062	2.58677	15
PDX-OS#24	NRAS	chr1	115258790	162740062	1.29989	15
PDX-OS#29	NRAS	chr1	115258790	162740062	1.57588	15
PDX-OS#30	NRAS	chr1	115258790	162740062	1.5597	15
PDX-OS#32	NRAS	chr1	115258790	162740062	1.82372	15
PDX-OS#11	NRAS	chr1	115258790	162740062	1.35755	22
PDX-OS#21	NRAS	chr1	115251080	115258658	0.465199	24
PDX-OS#21	NRAS	chr1	115258790	162740062	1.45451	29
PDX-OS#11	PDGFRA	chr4	55140955	55561665	0.618326	26
PDX-OS#05	PDGFRA	chr4	55140955	55561665	1.58611	10
PDX-OS#02	PDGFRA	chr4	55140955	55561665	-0.314276	11
PDX-OS#21	PDGFRA	chr4	55140955	55561665	0.50745	26
PDX-OS#17	PDGFRA	chr4	55140955	55561665	-1.00052	30
PDX-OS#31	PDGFRA	chr4	55140955	55561665	-1.05554	39
PDX-OS#19	PDGFRA	chr4	55140955	55561665	1.46767	44
PDX-OS#03	PDGFRA	chr4	55140955	55561665	1.22841	45
PDX-OS#16	PDGFRA	chr4	55140955	55561665	0.338549	45
PDX-OS#25	PDGFRA	chr4	55140955	55561665	1.03939	45
PDX-OS#13	PDGFRA	chr4	55140955	55561665	-0.561585	54
PDX-OS#32	PDGFRA	chr4	55140955	55561665	0.332534	54
PDX-OS#06	PDGFRA	chr4	55140955	55561665	0.700948	69
PDX-OS#07	PDGFRA	chr4	55140955	55561665	0.261915	69
PDX-OS#09	PDGFRA	chr4	55140955	55561665	1.05881	69
PDX-OS#10	PDGFRA	chr4	55140955	55561665	0.313478	69
PDX-OS#15	PDGFRA	chr4	55140955	55561665	0.301069	69
PDX-OS#24	PDGFRA	chr4	55140955	55561665	0.533068	69
PDX-OS#29	PDGFRA	chr4	55140955	55561665	0.577622	69
PDX-OS#30	PDGFRA	chr4	55140955	55561665	0.888675	69
PDX-OS#21	PIK3CA	chr3	178921300	178928040	1.13048	26
PDX-OS#11	PIK3CA	chr3	178916526	178917029	0.137251	6
PDX-OS#03	PIK3CA	chr3	178921300	178928040	1.43025	8
PDX-OS#07	PIK3CA	chr3	178921300	178928040	1.20396	8
PDX-OS#10	PIK3CA	chr3	178921300	178928040	1.20421	8
PDX-OS#13	PIK3CA	chr3	178928161	178952220	-0.79664	8
PDX-OS#15	PIK3CA	chr3	178921300	178928040	1.27537	8
PDX-OS#17	PIK3CA	chr3	178921300	178928040	0.90305	8
PDX-OS#19	PIK3CA	chr3	178921300	178928040	1.65653	8
PDX-OS#29	PIK3CA	chr3	178921300	178928040	1.65099	8
PDX-OS#30	PIK3CA	chr3	178921300	178928040	-1.40527	8
PDX-OS#31	PIK3CA	chr3	178921300	178928040	1.11905	8
PDX-OS#32	PIK3CA	chr3	178921300	178928040	1.17616	8
PDX-OS#21	PIK3CA	chr3	178928056	178952220	-0.893612	8
PDX-OS#03	PIK3CA	chr3	178928056	178952220	-0.64808	9
PDX-OS#07	PIK3CA	chr3	178928056	178952220	-0.799134	9
PDX-OS#10	PIK3CA	chr3	178928056	178952220	-0.807356	9
PDX-OS#15	PIK3CA	chr3	178928056	178952220	-0.458919	9
PDX-OS#16	PIK3CA	chr3	178928056	178952220	-1.37535	9
PDX-OS#17	PIK3CA	chr3	178928056	178952220	-1.32257	9
PDX-OS#19	PIK3CA	chr3	178928056	178952220	-0.375488	9
PDX-OS#24	PIK3CA	chr3	178928056	178952220	-0.887041	9
PDX-OS#25	PIK3CA	chr3	178928056	178952220	-1.02031	9
PDX-OS#29	PIK3CA	chr3	178928056	178952220	-0.472385	9
PDX-OS#30	PIK3CA	chr3	178928056	178952220	-0.443026	9
PDX-OS#31	PIK3CA	chr3	178928056	178952220	-0.960087	9
PDX-OS#32	PIK3CA	chr3	178928056	178952220	-0.107674	9
PDX-OS#02	PIK3CA	chr3	178928056	178952220	-0.99076	14
PDX-OS#05	PIK3CA	chr3	178916526	178928040	-0.150944	14
PDX-OS#05	PIK3CA	chr3	178928056	178952220	-1.56078	14
PDX-OS#11	PIK3CA	chr3	178921300	178927759	1.44853	14
PDX-OS#21	PIK3CA	chr3	178916526	178917029	0.502574	16
PDX-OS#14	PIK3CA	chr3	178921300	178952220	0.175037	17
PDX-OS#32	PIK3CA	chr3	178916526	178917029	0.738699	17
PDX-OS#29	PIK3CA	chr3	178916526	178917029	-0.271002	18
PDX-OS#30	PIK3CA	chr3	178916526	178917029	-0.179533	18
PDX-OS#02	PIK3CA	chr3	178916526	178928040	0.813565	19
PDX-OS#03	PIK3CA	chr3	178916526	178917029	0.302676	20
PDX-OS#07	PIK3CA	chr3	178916526	178917029	0.523005	20
PDX-OS#10	PIK3CA	chr3	178916526	178917029	0.293697	20
PDX-OS#14	PIK3CA	chr3	178916526	178917029	0.264292	20
PDX-OS#15	PIK3CA	chr3	178916526	178917029	0.607816	20
PDX-OS#19	PIK3CA	chr3	178916526	178917029	0.462912	20
PDX-OS#11	PIK3CA	chr3	178928011	178952220	-0.439404	21
PDX-OS#09	PIK3CA	chr3	178916526	178928040	1.21722	26
PDX-OS#16	PIK3CA	chr3	178916526	178928040	0.993293	26
PDX-OS#17	PIK3CA	chr3	178916526	178917029	0.126369	26
PDX-OS#24	PIK3CA	chr3	178916526	178928040	0.470314	26
PDX-OS#31	PIK3CA	chr3	178916526	178917029	0.690698	26
PDX-OS#25	PIK3CA	chr3	178916526	178928040	0.80281	27
PDX-OS#13	PIK3CA	chr3	178916526	178928082	0.302259	35
PDX-OS#06	PIK3CA	chr3	178916526	178952220	0.387641	36
PDX-OS#02	PIK3R1	chr5	67586444	112173220	0.621296	26
PDX-OS#21	PIK3R1	chr5	67586444	112173220	0.909259	26
PDX-OS#11	PIK3R1	chr5	67586444	112173220	0.936998	7
PDX-OS#16	PIK3R1	chr5	67586444	67589215	0.407702	8
PDX-OS#31	PIK3R1	chr5	67593194	112173220	-0.772783	9
PDX-OS#07	PIK3R1	chr5	67590925	112173220	0.639341	11
PDX-OS#19	PIK3R1	chr5	67590925	112173220	-0.514196	11
PDX-OS#32	PIK3R1	chr5	67590925	112173220	0.398509	11
PDX-OS#03	PIK3R1	chr5	67586444	67590538	0.37224	13
PDX-OS#07	PIK3R1	chr5	67586444	67590538	1.33317	13
PDX-OS#19	PIK3R1	chr5	67586444	67590538	0.189331	13
PDX-OS#32	PIK3R1	chr5	67586444	67590538	1.01069	13
PDX-OS#16	PIK3R1	chr5	67589233	112173220	0.579637	16
PDX-OS#31	PIK3R1	chr5	67586444	67592273	-1.22387	18
PDX-OS#05	PIK3R1	chr5	67586444	112173220	1.17475	18
PDX-OS#06	PIK3R1	chr5	67588036	112173220	-0.421424	21
PDX-OS#15	PIK3R1	chr5	67586444	112173220	0.899698	21
PDX-OS#09	PIK3R1	chr5	67586444	112173220	1.13076	22
PDX-OS#10	PIK3R1	chr5	67586444	112173220	0.939551	22
PDX-OS#14	PIK3R1	chr5	67586444	112173220	0.868469	22
PDX-OS#25	PIK3R1	chr5	67586444	112173220	0.639891	22
PDX-OS#29	PIK3R1	chr5	67586444	112173220	1.32285	22
PDX-OS#30	PIK3R1	chr5	67586444	112173220	1.3187	22
PDX-OS#24	PIK3R1	chr5	67586444	112173220	0.547664	23
PDX-OS#13	PIK3R1	chr5	67588036	112173220	-0.968113	24
PDX-OS#17	PIK3R1	chr5	67586444	112173220	-0.898084	27
PDX-OS#05	PTEN	chr10	89624330	89693075	-1.64797	26
PDX-OS#09	PTEN	chr10	89624330	89690730	-23.8502	6
PDX-OS#13	PTEN	chr10	89653676	89693075	-2.38947	7
PDX-OS#09	PTEN	chr10	89690879	89721105	-13.5909	8
PDX-OS#09	PTEN	chr10	89725342	123247498	-1.52467	9
PDX-OS#13	PTEN	chr10	89624140	89624363	-0.465169	10
PDX-OS#19	PTEN	chr10	89685209	89693075	-9.38754	10
PDX-OS#09	PTEN	chr10	89624140	89624166	-1.78096	13
PDX-OS#25	PTEN	chr10	89712032	123247498	-0.540109	14
PDX-OS#13	PTEN	chr10	89711767	123247498	-0.823235	15
PDX-OS#17	PTEN	chr10	89693038	123247498	-0.84289	16
PDX-OS#02	PTEN	chr10	89624140	123247498	-0.228987	16
PDX-OS#11	PTEN	chr10	89624140	123247498	0.195913	17
PDX-OS#10	PTEN	chr10	89624140	123247498	0.416466	18
PDX-OS#16	PTEN	chr10	89624140	123247498	0.459148	18
PDX-OS#06	PTEN	chr10	89624140	123247498	-0.198694	19
PDX-OS#07	PTEN	chr10	89624140	123247498	0.466868	19
PDX-OS#15	PTEN	chr10	89624140	123247498	0.483554	19
PDX-OS#32	PTEN	chr10	89624140	123247498	-0.39955	19
PDX-OS#31	PTEN	chr10	89624140	123247498	-0.561698	26
PDX-OS#24	PTEN	chr10	89624140	123247498	-0.475688	29
PDX-OS#21	PTEN	chr10	89624140	123247498	0.439754	29
PDX-OS#05	PTPN11	chr12	112888092	121431314	0.171008	6
PDX-OS#14	PTPN11	chr12	112888322	121431314	0.691291	7
PDX-OS#03	PTPN11	chr12	112888092	121431314	0.454949	8
PDX-OS#02	PTPN11	chr12	112888092	121431314	0.671186	10
PDX-OS#29	PTPN11	chr12	112888092	121431314	0.154915	13
PDX-OS#06	PTPN11	chr12	112888092	121431314	0.62009	14
PDX-OS#07	PTPN11	chr12	112888092	121431314	0.776083	14
PDX-OS#13	PTPN11	chr12	112888092	121431314	0.625548	14
PDX-OS#14	PTPN11	chr12	112888092	112888115	2.57596	14
PDX-OS#15	PTPN11	chr12	112888092	121431314	0.551352	14
PDX-OS#16	PTPN11	chr12	112888092	121431314	0.788555	14
PDX-OS#19	PTPN11	chr12	112888092	121431314	1.01078	14
PDX-OS#24	PTPN11	chr12	112888092	121431314	0.969201	14
PDX-OS#31	PTPN11	chr12	112888092	121431314	1.09411	14
PDX-OS#09	PTPN11	chr12	112888092	121431314	0.832608	15
PDX-OS#10	PTPN11	chr12	112888092	121431314	0.923543	15
PDX-OS#32	PTPN11	chr12	112888092	121431314	0.689595	15
PDX-OS#25	PTPN11	chr12	112888092	121431314	1.30846	21
PDX-OS#17	PTPN11	chr12	112888092	121431314	1.53153	22
PDX-OS#21	PTPN11	chr12	112888092	121431314	0.724366	26
PDX-OS#21	RB1	chr13	49037926	49039223	-1.33762	26
PDX-OS#29	RB1	chr13	48942786	49027102	-16.8389	6
PDX-OS#13	RB1	chr13	48919085	48923236	-0.94319	7
PDX-OS#30	RB1	chr13	48923011	48953788	-15.2501	7
PDX-OS#31	RB1	chr13	49027065	49039223	-28.6204	7
PDX-OS#06	RB1	chr13	48953724	49037748	-0.775732	9
PDX-OS#29	RB1	chr13	48919085	48919122	-2.13178	9
PDX-OS#30	RB1	chr13	48919085	48919122	-1.46114	9
PDX-OS#16	RB1	chr13	48919085	48923048	-0.255169	10
PDX-OS#25	RB1	chr13	48919085	48923048	-0.96338	10
PDX-OS#02	RB1	chr13	48923210	49039223	0.823878	10
PDX-OS#05	RB1	chr13	48919085	49037748	-0.43325	10
PDX-OS#06	RB1	chr13	48919085	48942815	-0.195048	14
PDX-OS#13	RB1	chr13	48941573	49039223	-0.509466	14
PDX-OS#09	RB1	chr13	48919085	49037748	-19.157	15
PDX-OS#16	RB1	chr13	48923210	49039223	1.09636	15
PDX-OS#25	RB1	chr13	48923210	49039223	0.209387	15
PDX-OS#03	RB1	chr13	48919085	49037748	-0.499277	16
PDX-OS#07	RB1	chr13	48919085	49037748	0.480787	16
PDX-OS#10	RB1	chr13	48919085	49037748	-0.676184	16
PDX-OS#14	RB1	chr13	48919085	49037748	-0.236819	16
PDX-OS#15	RB1	chr13	48919085	49037748	0.216906	16
PDX-OS#24	RB1	chr13	48919085	49037748	0.399435	16
PDX-OS#17	RB1	chr13	48919085	49039223	-1.43838	18
PDX-OS#31	RB1	chr13	48919085	48955624	-0.805053	18
PDX-OS#02	RB1	chr13	48919085	48923048	-0.271257	19
PDX-OS#11	RB1	chr13	48919085	49037748	-1.04565	19
PDX-OS#05	RB1	chr13	49037926	49039223	-1.33467	20
PDX-OS#11	RB1	chr13	49037926	49039223	-1.28034	20
PDX-OS#21	RB1	chr13	48919085	49037748	-0.374799	20
PDX-OS#19	RB1	chr13	48919085	49033888	-1.9121	21
PDX-OS#02	RET	chr10	43608978	43615735	-1.44434	26
PDX-OS#02	RET	chr10	43617324	89624166	-0.228987	26
PDX-OS#05	RET	chr10	43608978	89624166	-1.28994	26
PDX-OS#11	RET	chr10	43608978	43615735	-1.2628	26
PDX-OS#11	RET	chr10	43617324	89624166	0.195913	28
PDX-OS#19	RET	chr10	43608978	43613998	-1.58731	6
PDX-OS#21	RET	chr10	43608978	43615735	-0.94772	7
PDX-OS#21	RET	chr10	43617324	89624166	0.439754	8
PDX-OS#06	RET	chr10	43608978	43615735	-1.59927	10
PDX-OS#07	RET	chr10	43608978	43615735	-0.898315	10
PDX-OS#13	RET	chr10	43613790	89624166	-0.465169	10
PDX-OS#15	RET	chr10	43608978	43615735	-0.930553	10
PDX-OS#17	RET	chr10	43608978	43615735	-1.43029	10
PDX-OS#17	RET	chr10	43617324	89624166	-0.75207	10
PDX-OS#19	RET	chr10	43614916	89624166	-1.51071	10
PDX-OS#25	RET	chr10	43608978	43615735	-0.65278	10
PDX-OS#31	RET	chr10	43608978	43615735	-0.7524	10
PDX-OS#32	RET	chr10	43608978	43615735	-1.59599	10
PDX-OS#10	RET	chr10	43608978	43617355	-1.49415	11
PDX-OS#16	RET	chr10	43608978	43617355	-1.22172	11
PDX-OS#25	RET	chr10	43617324	89624166	-1.29403	12
PDX-OS#09	RET	chr10	43608978	89624166	-1.78096	13
PDX-OS#10	RET	chr10	43617540	89624166	0.416466	18
PDX-OS#16	RET	chr10	43617540	89624166	0.459148	18
PDX-OS#06	RET	chr10	43617324	89624166	-0.198694	19
PDX-OS#07	RET	chr10	43617324	89624166	0.466868	19
PDX-OS#15	RET	chr10	43617324	89624166	0.483554	19
PDX-OS#32	RET	chr10	43617324	89624166	-0.39955	19
PDX-OS#31	RET	chr10	43617324	89624166	-0.561698	26
PDX-OS#24	RET	chr10	43608978	89624166	-0.475688	29
PDX-OS#02	RHOA	chr3	49405796	138664413	0.813565	26
PDX-OS#05	RHOA	chr3	49405796	138664413	-0.150944	26
PDX-OS#11	RHOA	chr3	49405796	138664413	0.137251	26
PDX-OS#21	RHOA	chr3	49405796	138664413	0.502574	26
PDX-OS#32	RHOA	chr3	49405796	138664413	0.738699	17
PDX-OS#29	RHOA	chr3	49405796	138664413	-0.271002	18
PDX-OS#30	RHOA	chr3	49405796	138664413	-0.179533	18
PDX-OS#03	RHOA	chr3	49405796	138664413	0.302676	20
PDX-OS#07	RHOA	chr3	49405796	138664413	0.523005	20
PDX-OS#10	RHOA	chr3	49405796	138664413	0.293697	20
PDX-OS#14	RHOA	chr3	49405796	138664413	0.264292	20
PDX-OS#15	RHOA	chr3	49405796	138664413	0.607816	20
PDX-OS#19	RHOA	chr3	49405796	138664413	0.462912	20
PDX-OS#09	RHOA	chr3	49405796	138664413	1.21722	26
PDX-OS#16	RHOA	chr3	49405796	138664413	0.993293	26
PDX-OS#17	RHOA	chr3	49405796	138664413	0.126369	26
PDX-OS#24	RHOA	chr3	49405796	138664413	0.470314	26
PDX-OS#31	RHOA	chr3	49405796	138664413	0.690698	26
PDX-OS#25	RHOA	chr3	49405796	138664413	0.80281	27
PDX-OS#13	RHOA	chr3	49405796	138664413	0.302259	35
PDX-OS#06	RHOA	chr3	49405796	138664413	0.387641	36
PDX-OS#11	ROS1	chr6	117638202	117638490	0.719149	7
PDX-OS#21	ROS1	chr6	117638202	117638490	-0.409467	7
PDX-OS#02	ROS1	chr6	117638202	117638490	-0.177638	8
PDX-OS#05	SMAD4	chr18	48592014	48604866	-0.50399	28
PDX-OS#11	SMAD4	chr18	48573349	48584376	-0.236216	29
PDX-OS#11	SMAD4	chr18	48584660	48591786	-0.726645	26
PDX-OS#02	SMAD4	chr18	48591756	48604866	0.434457	26
PDX-OS#05	SMAD4	chr18	48573349	48584376	-0.811183	26
PDX-OS#21	SMAD4	chr18	48573349	48584376	-0.14171	26
PDX-OS#05	SMAD4	chr18	48584660	48591786	-1.38865	6
PDX-OS#11	SMAD4	chr18	48592014	48604866	0.182234	6
PDX-OS#21	SMAD4	chr18	48584660	48591786	-0.784925	6
PDX-OS#03	SMAD4	chr18	48592014	48604866	-0.209142	7
PDX-OS#06	SMAD4	chr18	48592014	48604866	0.319044	7
PDX-OS#07	SMAD4	chr18	48592014	48604866	-0.672228	7
PDX-OS#10	SMAD4	chr18	48592014	48604866	0.238054	7
PDX-OS#14	SMAD4	chr18	48592014	48604866	0.316976	7
PDX-OS#15	SMAD4	chr18	48592014	48604866	0.515587	7
PDX-OS#19	SMAD4	chr18	48592014	48604866	0.208012	7
PDX-OS#24	SMAD4	chr18	48592014	48604866	0.295473	7
PDX-OS#29	SMAD4	chr18	48592014	48604866	0.253739	7
PDX-OS#16	SMAD4	chr18	48591756	48604866	-0.831812	8
PDX-OS#19	SMAD4	chr18	48575712	48591786	-0.195714	8
PDX-OS#24	SMAD4	chr18	48575712	48591786	-0.107459	8
PDX-OS#25	SMAD4	chr18	48591756	48604866	0.25925	8
PDX-OS#02	SMAD4	chr18	48573349	48586348	-0.46073	8
PDX-OS#03	SMAD4	chr18	48573349	48584376	-0.574027	9
PDX-OS#07	SMAD4	chr18	48573349	48584376	-1.07537	9
PDX-OS#10	SMAD4	chr18	48573349	48584376	-0.13958	9
PDX-OS#29	SMAD4	chr18	48573349	48584376	-0.158851	9
PDX-OS#30	SMAD4	chr18	48573349	48584376	-0.1897	9
PDX-OS#32	SMAD4	chr18	48573349	48584376	-0.394783	9
PDX-OS#09	SMAD4	chr18	48573349	48586348	-0.675615	12
PDX-OS#13	SMAD4	chr18	48573349	48586348	-0.3062	12
PDX-OS#16	SMAD4	chr18	48573349	48586348	-1.65116	12
PDX-OS#17	SMAD4	chr18	48573349	48586348	-1.0898	12
PDX-OS#25	SMAD4	chr18	48573349	48586348	-0.677636	12
PDX-OS#31	SMAD4	chr18	48573349	48586348	-0.4719	12
PDX-OS#14	SMAD4	chr18	48573349	48591786	-0.452467	13
PDX-OS#02	SMARCB1	chr22	24133908	24145669	-1.17253	29
PDX-OS#05	SMARCB1	chr22	24176252	24176407	0.171408	29
PDX-OS#11	SMARCB1	chr22	24133908	24145669	-0.727945	30
PDX-OS#03	SMARCB1	chr22	24133908	24145669	-1.23562	6
PDX-OS#06	SMARCB1	chr22	24133908	24145669	-0.253241	6
PDX-OS#07	SMARCB1	chr22	24133908	24145669	-0.543131	6
PDX-OS#09	SMARCB1	chr22	24133908	24145669	-0.257856	6
PDX-OS#10	SMARCB1	chr22	24133908	24145669	-0.742569	6
PDX-OS#13	SMARCB1	chr22	24133908	24145669	-0.129124	6
PDX-OS#14	SMARCB1	chr22	24133908	24145669	-0.84844	6
PDX-OS#15	SMARCB1	chr22	24133908	24145669	-0.713386	6
PDX-OS#16	SMARCB1	chr22	24133908	24145669	-1.0586	6
PDX-OS#19	SMARCB1	chr22	24133908	24145669	-1.05033	6
PDX-OS#24	SMARCB1	chr22	24133908	24145669	0.268949	6
PDX-OS#29	SMARCB1	chr22	24133908	24145669	-1.06297	6
PDX-OS#30	SMARCB1	chr22	24133908	24145669	-0.978918	6
PDX-OS#32	SMARCB1	chr22	24133908	24145669	-0.466188	6
PDX-OS#02	SMARCB1	chr22	24176252	24176407	-0.127296	6
PDX-OS#11	SMARCB1	chr22	24176252	24176407	1.03632	6
PDX-OS#17	SMARCB1	chr22	24134086	24176407	-0.244755	7
PDX-OS#31	SMARCB1	chr22	24133908	24176407	-1.0041	8
PDX-OS#21	SMARCB1	chr22	24133908	24145669	-0.671199	18
PDX-OS#21	SMARCB1	chr22	24176252	24176407	1.09409	18
PDX-OS#09	SMO	chr7	128845014	140453038	-1.82107	17
PDX-OS#19	SMO	chr7	128845014	140453038	-1.5109	17
PDX-OS#02	SMO	chr7	128845014	140453038	-1.20827	17
PDX-OS#03	SMO	chr7	128845014	140453038	-1.18857	18
PDX-OS#06	SMO	chr7	128845014	140453038	-1.2178	18
PDX-OS#07	SMO	chr7	128845014	140453038	-1.14915	18
PDX-OS#10	SMO	chr7	128845014	140453038	-1.23888	18
PDX-OS#14	SMO	chr7	128845014	140453038	-1.40457	18
PDX-OS#15	SMO	chr7	128845014	140453038	-1.93732	18
PDX-OS#16	SMO	chr7	128845014	140453038	-1.10437	18
PDX-OS#24	SMO	chr7	128845014	140453038	-0.686373	18
PDX-OS#25	SMO	chr7	128845014	140453038	-0.890476	18
PDX-OS#29	SMO	chr7	128845014	140453038	-0.767521	18
PDX-OS#30	SMO	chr7	128845014	140453038	-0.74833	18
PDX-OS#32	SMO	chr7	128845014	140453038	-0.88846	18
PDX-OS#05	SMO	chr7	128845014	140453038	-0.874769	18
PDX-OS#11	SMO	chr7	128845014	140453038	-1.10404	18
PDX-OS#21	SMO	chr7	128845014	140453038	-1.90818	18
PDX-OS#17	SMO	chr7	128845014	140453038	-0.604399	25
PDX-OS#31	SMO	chr7	128845014	140453038	-0.433244	27
PDX-OS#13	SMO	chr7	128845014	140453038	-1.08705	36
PDX-OS#05	SRC	chr20	36031446	54945535	0.553852	30
PDX-OS#11	SRC	chr20	36031446	54945535	1.29973	31
PDX-OS#21	SRC	chr20	36031446	54945535	0.87717	31
PDX-OS#17	SRC	chr20	36031446	54945535	0.29298	10
PDX-OS#31	SRC	chr20	36031446	54945535	1.06099	10
PDX-OS#02	STK11	chr19	1207239	1221942	-0.214247	31
PDX-OS#02	STK11	chr19	1222948	3118866	1.22865	31
PDX-OS#05	STK11	chr19	1207239	3118866	0.6542	31
PDX-OS#25	STK11	chr19	1207239	1220519	-0.805489	7
PDX-OS#07	STK11	chr19	1207239	1220856	0.2523	8
PDX-OS#16	STK11	chr19	1207239	1220856	-0.346513	8
PDX-OS#21	STK11	chr19	1207239	3118866	0.522781	8
PDX-OS#15	STK11	chr19	1207239	1221191	0.490903	9
PDX-OS#32	STK11	chr19	1207239	1221191	0.510716	9
PDX-OS#16	STK11	chr19	1221165	3118866	0.75425	13
PDX-OS#10	STK11	chr19	1207239	3118866	1.16492	14
PDX-OS#14	STK11	chr19	1207239	3118866	0.864523	14
PDX-OS#03	STK11	chr19	1207239	3118866	0.651116	15
PDX-OS#09	STK11	chr19	1221922	3118866	0.5622	18
PDX-OS#15	STK11	chr19	1221922	3118866	0.932167	18
PDX-OS#32	STK11	chr19	1221922	3118866	0.914973	18
PDX-OS#07	STK11	chr19	1221165	3118866	0.806447	19
PDX-OS#06	STK11	chr19	1207239	3118866	0.517235	21
PDX-OS#24	STK11	chr19	1207239	3118866	0.787139	21
PDX-OS#29	STK11	chr19	1207239	3118866	0.176944	21
PDX-OS#30	STK11	chr19	1207239	3118866	0.171264	21
PDX-OS#31	STK11	chr19	1207239	3118866	0.690939	21
PDX-OS#17	STK11	chr19	1207239	3118866	1.15386	22
PDX-OS#11	STK11	chr19	1207239	3118866	1.23526	22
PDX-OS#19	STK11	chr19	1207239	3118866	0.854836	27
PDX-OS#16	TERT	chr5	1295127	67586476	0.407702	8
PDX-OS#05	TERT	chr5	1295127	67586476	1.17475	9
PDX-OS#11	TERT	chr5	1295127	67586476	0.936998	12
PDX-OS#03	TERT	chr5	1295127	67586476	0.37224	13
PDX-OS#07	TERT	chr5	1295127	67586476	1.33317	13
PDX-OS#19	TERT	chr5	1295127	67586476	0.189331	13
PDX-OS#32	TERT	chr5	1295127	67586476	1.01069	13
PDX-OS#31	TERT	chr5	1295127	67586476	-1.22387	18
PDX-OS#02	TERT	chr5	1295127	67586476	0.621296	19
PDX-OS#15	TERT	chr5	1295127	67586476	0.899698	21
PDX-OS#21	TERT	chr5	1295127	67586476	0.909259	21
PDX-OS#09	TERT	chr5	1295127	67586476	1.13076	22
PDX-OS#10	TERT	chr5	1295127	67586476	0.939551	22
PDX-OS#14	TERT	chr5	1295127	67586476	0.868469	22
PDX-OS#25	TERT	chr5	1295127	67586476	0.639891	22
PDX-OS#29	TERT	chr5	1295127	67586476	1.32285	22
PDX-OS#30	TERT	chr5	1295127	67586476	1.3187	22
PDX-OS#24	TERT	chr5	1295127	67586476	0.547664	23
PDX-OS#17	TERT	chr5	1295127	67586476	-0.898084	27
PDX-OS#31	TP53	chr17	7572831	7577248	2.45542	7
PDX-OS#13	TP53	chr17	7572831	7577398	2.86896	8
PDX-OS#03	TP53	chr17	7572831	7577639	0.864604	9
PDX-OS#06	TP53	chr17	7572831	7577639	0.580081	9
PDX-OS#07	TP53	chr17	7572831	7577639	1.63778	9
PDX-OS#09	TP53	chr17	7572831	7577639	0.834681	9
PDX-OS#10	TP53	chr17	7572831	7577639	0.26348	9
PDX-OS#14	TP53	chr17	7572831	7577639	1.13689	9
PDX-OS#15	TP53	chr17	7572831	7577639	1.31787	9
PDX-OS#16	TP53	chr17	7572831	7577639	0.816062	9
PDX-OS#17	TP53	chr17	7572831	7577639	0.64798	9
PDX-OS#19	TP53	chr17	7572831	7577639	1.1527	9
PDX-OS#25	TP53	chr17	7572831	7577639	1.46695	9
PDX-OS#29	TP53	chr17	7572831	7577639	0.863422	9
PDX-OS#30	TP53	chr17	7572831	7577639	0.796201	9
PDX-OS#11	TP53	chr17	7578133	37871507	-0.509342	9
PDX-OS#21	TP53	chr17	7578133	37871507	-0.243924	9
PDX-OS#24	TP53	chr17	7578133	7579973	-1.67228	11
PDX-OS#24	TP53	chr17	7590659	37871507	0.464975	12
PDX-OS#32	TP53	chr17	7590659	37871507	-0.458756	12
PDX-OS#02	TP53	chr17	7572831	7577639	1.03231	13
PDX-OS#10	TP53	chr17	7578133	37871507	-1.01022	15
PDX-OS#32	TP53	chr17	7574075	7579973	-9.49356	17
PDX-OS#05	TP53	chr17	7578133	37871507	-0.426656	22
PDX-OS#03	TP53	chr17	7578133	37871507	-0.269031	23
PDX-OS#06	TP53	chr17	7578133	37871507	-0.403966	23
PDX-OS#07	TP53	chr17	7578133	37871507	0.211818	23
PDX-OS#09	TP53	chr17	7578133	37871507	-0.429411	23
PDX-OS#14	TP53	chr17	7578133	37871507	-0.124828	23
PDX-OS#16	TP53	chr17	7578133	37871507	-0.44218	23
PDX-OS#17	TP53	chr17	7578133	37871507	0.509025	23
PDX-OS#19	TP53	chr17	7578133	37871507	0.312114	23
PDX-OS#25	TP53	chr17	7578133	37871507	0.178521	23
PDX-OS#29	TP53	chr17	7578133	37871507	-0.123295	23
PDX-OS#30	TP53	chr17	7578133	37871507	-0.158065	23
PDX-OS#02	TP53	chr17	7578133	37871507	-0.211419	23
PDX-OS#11	TP53	chr17	7572831	7577639	0.729529	23
PDX-OS#21	TP53	chr17	7572831	7577639	1.18567	23
PDX-OS#13	TP53	chr17	7577617	37871507	0.204047	24
PDX-OS#05	TP53	chr17	7572831	7577639	1.10942	24
PDX-OS#03	VHL	chr3	10183608	10191719	-1.49483	6
PDX-OS#07	VHL	chr3	10183608	10191719	-1.05676	6
PDX-OS#10	VHL	chr3	10183608	10191719	-1.20826	6
PDX-OS#14	VHL	chr3	10183608	10191719	-1.5012	6
PDX-OS#15	VHL	chr3	10183608	10191719	-0.989472	6
PDX-OS#19	VHL	chr3	10183608	10191719	-1.25404	6
PDX-OS#06	VHL	chr3	10183608	37067031	-1.55879	7
PDX-OS#25	VHL	chr3	10183608	37067031	-1.35364	7
PDX-OS#09	VHL	chr3	10183608	37067031	-0.681454	8
PDX-OS#16	VHL	chr3	10183608	37067031	-0.966646	8
PDX-OS#24	VHL	chr3	10183608	37067031	-1.98599	8
PDX-OS#29	VHL	chr3	10183608	37067031	-1.63386	8
PDX-OS#30	VHL	chr3	10183608	37067031	-1.00527	8
PDX-OS#32	VHL	chr3	10183608	37067031	-1.15528	9
PDX-OS#02	VHL	chr3	10183608	10191719	-1.83363	9
PDX-OS#11	VHL	chr3	10183608	10191719	-1.28903	9
PDX-OS#05	VHL	chr3	10183608	10191719	-1.98079	23
PDX-OS#21	VHL	chr3	10183608	10191719	-0.953901	23
PDX-OS#17	VHL	chr3	10183608	37067031	0.126369	26
PDX-OS#31	VHL	chr3	10183608	37067031	0.690698	26
PDX-OS#13	VHL	chr3	10183608	37067031	0.302259	35
